# Supplementary material for: Epididymal Region-Specific miRNA Expression and DNA Methylation and Their Roles in Controlling Gene Expression in Rats
Source: PLoS One. 2015 Apr 22;10(4):e0124450. doi: 10.1371/journal.pone.0124450 (PMC4406618; doi:10.1371/journal.pone.0124450)
Supplement: S2 Table — (XLSX) [file pone.0124450.s006.xlsx]

## Sheet: non-specific methylation
GO enrichment of epididymal promoter non-specific methylated genes
Category	Term	Count	%	P Value	Genes
GOTERM_CC_FAT	GO:0005886~plasma membrane	138	2.33938	2.66e-09	TEX101, ENAH, HFE2, SLC6A1, AQP8, LPAR3, SCTR, HMCN2, LPHN2, ATP2B4, CHRNA9, GLP2R, SLC4A1, HTR1D, MUC13, BST1, GPER, MRGPRD, SLC34A1, TANC1, MYH7, MRGPRH, GABRR3, F5, CCR4, ST14, TFPI, ERC2, TMPRSS11B, UNC13A, ADD2, SSH1, DRD3, MRAS, CACNB2, BDKRB1, ITGB2, CACNB4, KCNJ1, LAPTM5, CDC42EP1, FOLR1, CNR2, LRFN1, MFAP3L, TRPC4, CUBN, IL1RL1, LPP, EVL, SLC6A18, RGNEF, KCNK2, KCTD6, GH1, P2RX7, G6B, PK…
GOTERM_CC_FAT	GO:0005882~intermediate filament	16	0.271232	4.75e-06	KRT12, KRT35, KRT24, KRT33B, KRT26, KRT9, KRT25, KRT82, KRT28, LOC689927, KRT17, KRT40, KRT1, KRT2, KA11, KRT84
GOTERM_CC_FAT	GO:0045111~intermediate filament cytoskeleton	16	0.271232	6.8e-06	KRT12, KRT35, KRT24, KRT33B, KRT26, KRT9, KRT25, KRT82, KRT28, LOC689927, KRT17, KRT40, KRT1, KRT2, KA11, KRT84
GOTERM_CC_FAT	GO:0044459~plasma membrane part	78	1.32226	3.42e-05	GNAZ, ENAH, HFE2, SLC6A1, AQP8, GRIP1, MBP, HMCN2, ATP2B4, CHRNA9, SLC4A1, SV2A, CEACAM1, SCN10A, RGD1562492, SLC22A8, SLC34A1, TANC1, MYH7, ARL3, AMIGO1, DDR1, GABRR3, ST14, GNAS, TMPRSS11B, ERC2, UNC13A, ADD2, CLDN18, CLDN19, DRD3, MRAS, CACNB2, ITGB2, CACNB4, KCNJ1, LAPTM5, KIRREL, FOLR1, LRFN1, KCNE2, CABC1, CD6, AFAP1, RGD1306446, PTPRC, SLC8A1, TRPC4, GLRB, DLGAP1, CUBN, LPP, IL1RL1, SLC12A…
GOTERM_CC_FAT	GO:0030054~cell junction	31	0.525513	0.000612	CLDN18, ENAH, CLDN19, GRIP1, HMCN2, CHRNA9, KIRREL, LRFN1, SV2A, AFAP1, PTPRC, DLGAP1, GLRB, IL1RL1, LPP, TANC1, GJB3, MYH7, EVL, GJB5, SLC17A8, GABRR3, P2RX7, NRAP, PKP3, DSC3, CHRNB3, CHRND, ERC2, PDZD2, UNC13A
GOTERM_CC_FAT	GO:0005887~integral to plasma membrane	26	0.440753	0.00126277	SLC6A1, DRD3, ITGB2, KCNJ1, ATP2B4, LAPTM5, CHRNA9, KCNE2, CABC1, CEACAM1, RGD1306446, SCN10A, PTPRC, TRPC4, RGD1562492, ATP1A4, SLC6A18, KCNK2, KCTD6, AMIGO1, P2RX7, CHRNB3, CHRND, SCN8A, TMPRSS11B, SCN4A
GOTERM_CC_FAT	GO:0031226~intrinsic to plasma membrane	27	0.457705	0.00152697	SLC6A1, DRD3, ITGB2, KCNJ1, ATP2B4, LAPTM5, CHRNA9, FOLR1, KCNE2, CABC1, CEACAM1, RGD1306446, SCN10A, PTPRC, TRPC4, RGD1562492, ATP1A4, SLC6A18, KCNK2, KCTD6, AMIGO1, P2RX7, CHRNB3, CHRND, SCN8A, TMPRSS11B, SCN4A
GOTERM_CC_FAT	GO:0044430~cytoskeletal part	41	0.695033	0.00244743	SNCG, ENAH, SEPT1, CCIN, CAPZA3, CROCC, GRIP1, TTLL1, LATS2, GPR4, KRT24, KRT33B, KRT9, KRT26, KRT82, KRT25, KRT28, KRT40, MYBPH, KRT1, KRT2, AFAP1, KA11, KRT84, DLGAP1, IL1RL1, KIF5C, KRT12, TANC1, MYH4, MYH7, KRT35, GAS7, ARL3, LOC689927, KRT17, LCA5, TBCA, MYO16, TSGA14, ADD2
GOTERM_CC_FAT	GO:0034702~ion channel complex	14	0.237328	0.00315528	GLRB, CACNB2, CACNB4, KCNK2, KCNJ1, KCTD6, GABRR3, CHRNA9, CHRNB3, KCNE2, CHRND, SCN8A, SCN4A, SCN10A
GOTERM_CC_FAT	GO:0005856~cytoskeleton	51	0.864553	0.00371018	SNCG, ENAH, CCIN, SEPT1, GRIP1, CROCC, CAPZA3, TTLL1, LATS2, KRT33B, KRT82, KRT40, SLC4A1, LMOD2, KRT84, FILIP1, KIF5C, TANC1, KRT12, MYH4, MYH7, FARP1, ARL3, ARPC1B, KRT17, ACTL7A, LOC689927, TBCA, LCA5, ACTL7B, ERC2, ADD2, GPR4, KRT24, KRT26, KRT9, KRT25, KRT28, CDC42EP1, MYBPH, KRT1, KRT2, AFAP1, KA11, DLGAP1, IL1RL1, EVL, KRT35, GAS7, MYO16, TSGA14
GOTERM_CC_FAT	GO:0045095~keratin filament	8	0.135616	0.00578062	KRT9, KRT82, KRT17, LOC689927, KRT1, KRT2, KRT24, KRT84
GOTERM_CC_FAT	GO:0016323~basolateral plasma membrane	15	0.25428	0.00746089	PTPRC, ENAH, HFE2, LPP, IL1RL1, SLC22A8, EVL, MYH7, MTTP, DDR1, NRAP, CDH17, ABCC4, SLC4A1, AFAP1
GOTERM_CC_FAT	GO:0033391~chromatoid body	3	0.0508561	0.0122101	MAEL, PIWIL1, PIWIL2
GOTERM_CC_FAT	GO:0005576~extracellular region	62	1.05103	0.015122	PNLIP, BMP10, CTHRC1, UTS2, FGF7, HFE2, SPINK2, CXCL11, RGD1310251, HMCN2, SERPINA9, ART5, BRPF3, ANG, RGD1565947, IFNG, PROZ, CPA1, MUC13, LTA, ACRBP, LOC360919, ANG1, DNASE2B, F5, GHRH, IGF2R, ST14, OTOG, INHBC, VEGFA, PLA2G2A, TFPI, DEFB22, SCGB3A1, TMPRSS11B, DEFB20, IBSP, APOC1, CCL28, CCL22, FNDC1, TGM4, RGD1306446, KLK6, OBP3, TECTA, ST6GAL1, IL1RL1, DMP1, XKR8, MSTN, GH1, WNT7B, GKN2, NPV…
GOTERM_CC_FAT	GO:0019898~extrinsic to membrane	20	0.339041	0.0173532	GNAZ, SH3GL3, DLGAP1, CUBN, GRIP1, ACSBG2, GIPC1, FARP1, SEC16B, CDC42EP1, CYP7A1, ST14, CYP2C23, PLA2G2A, CHN2, GNAS, RGS9, PDZK1, UNC13A, HPD
GOTERM_CC_FAT	GO:0034703~cation channel complex	9	0.152568	0.0206449	KCNE2, CACNB2, SCN8A, CACNB4, KCNK2, SCN4A, KCNJ1, KCTD6, SCN10A
GOTERM_CC_FAT	GO:0005924~cell-substrate adherens junction	8	0.135616	0.0213758	PTPRC, ENAH, NRAP, IL1RL1, LPP, MYH7, EVL, AFAP1
GOTERM_CC_FAT	GO:0030055~cell-substrate junction	8	0.135616	0.0290253	PTPRC, ENAH, NRAP, IL1RL1, LPP, MYH7, EVL, AFAP1
GOTERM_CC_FAT	GO:0005615~extracellular space	27	0.457705	0.0347822	IBSP, PNLIP, BMP10, UTS2, FGF7, HFE2, APOC1, CCL28, CCL22, ANG, IFNG, CPA1, LTA, OBP3, LOC360919, ANG1, XKR8, MSTN, GH1, WNT7B, F5, GHRH, IGF2R, VEGFA, PECAM1, PLA2G2A, TFPI
GOTERM_CC_FAT	GO:0070161~anchoring junction	10	0.16952	0.0449736	PTPRC, ENAH, NRAP, IL1RL1, LPP, PKP3, DSC3, MYH7, EVL, AFAP1
GOTERM_CC_FAT	GO:0005903~brush border	6	0.101712	0.0484838	CUBN, FOLR1, SLC34A1, GIPC1, PDZK1, MTTP
GOTERM_CC_FAT	GO:0005925~focal adhesion	7	0.118664	0.0487734	PTPRC, ENAH, IL1RL1, LPP, MYH7, EVL, AFAP1
Category	Term	Count	%	P Value	Genes
GOTERM_BP_FAT	GO:0006811~ion transport	45	0.762841	8.83e-06	KCNJ16, SLC5A3, STEAP3, PLCZ1, CAMK2G, CACNB2, CACNB4, KCNJ1, ATP2B4, CHRNA9, KCNE2, SLC22A3, SLC4A1, CABC1, SCN10A, PTPRC, GLRB, SLC8A1, TRPC4, SLC12A3, CACNG8, SLC22A8, SLC34A1, SLC10A7, ATP1A4, SLCO2B1, CACNG1, KCNK2, NAGLT1, KCTD6, KCNJ4, SLC17A8, GABRR3, P2RX7, KCNN1, SLCO6C1, CHRNB3, ABCC4, CHRND, SCN8A, PDZK1, SCN4A, ADD2, F2R, MPST
GOTERM_BP_FAT	GO:0030001~metal ion transport	32	0.542465	1.04e-05	SLC5A3, STEAP3, PLCZ1, KCNJ16, CAMK2G, CACNB2, CACNB4, KCNJ1, ATP2B4, CHRNA9, KCNE2, CABC1, SCN10A, PTPRC, TRPC4, SLC8A1, SLC12A3, CACNG8, SLC34A1, ATP1A4, SLC10A7, CACNG1, KCNK2, KCTD6, NAGLT1, KCNJ4, SLC17A8, P2RX7, KCNN1, SCN8A, SCN4A, F2R
GOTERM_BP_FAT	GO:0006812~cation transport	35	0.593321	3.73e-05	KCNJ16, SLC5A3, STEAP3, PLCZ1, CAMK2G, CACNB2, CACNB4, KCNJ1, ATP2B4, CHRNA9, SLC22A3, KCNE2, CABC1, SCN10A, PTPRC, TRPC4, SLC8A1, SLC12A3, CACNG8, SLC22A8, SLC34A1, SLC10A7, ATP1A4, CACNG1, KCNK2, NAGLT1, KCTD6, KCNJ4, SLC17A8, P2RX7, KCNN1, SCN8A, PDZK1, SCN4A, F2R
GOTERM_BP_FAT	GO:0019953~sexual reproduction	28	0.474657	0.000111	PLCZ1, ACR, FKBP6, CCIN, CAPZA3, DEDD, ADAD1, MAEL, ACSBG2, SPO11, SOHLH2, ANKRD36, KRT9, POU5F2, PIWIL1, PIWIL2, DAZL, ODF1, GLRB, MAK, SPA17, REC8, ADAM1A, PRM3, FANCD2, IGF2R, CHN2, PIAS2
GOTERM_BP_FAT	GO:0006816~calcium ion transport	14	0.237328	0.000136	PLCZ1, PTPRC, SLC8A1, TRPC4, CACNG8, CAMK2G, CACNB2, CACNB4, CACNG1, P2RX7, ATP2B4, CHRNA9, CABC1, F2R
GOTERM_BP_FAT	GO:0048609~reproductive process in a multicellular organism	31	0.525513	0.000152	ACR, FGF7, FKBP6, CCIN, CAPZA3, DEDD, STAT5B, ADAD1, ACSBG2, MAEL, SPO11, SOHLH2, ANKRD36, KRT9, POU5F2, PIWIL1, PIWIL2, TGM4, DAZL, ODF1, MAK, MSTN, DBH, FSHR, REC8, PRM3, FANCD2, IGF2R, VEGFA, CHN2, PIAS2
GOTERM_BP_FAT	GO:0032504~multicellular organism reproduction	31	0.525513	0.000152	ACR, FGF7, FKBP6, CCIN, CAPZA3, DEDD, STAT5B, ADAD1, ACSBG2, MAEL, SPO11, SOHLH2, ANKRD36, KRT9, POU5F2, PIWIL1, PIWIL2, TGM4, DAZL, ODF1, MAK, MSTN, DBH, FSHR, REC8, PRM3, FANCD2, IGF2R, VEGFA, CHN2, PIAS2
GOTERM_BP_FAT	GO:0048232~male gamete generation	21	0.355993	0.000214	FKBP6, CCIN, CAPZA3, MAK, DEDD, ADAD1, MAEL, ACSBG2, SPO11, SOHLH2, KRT9, ANKRD36, REC8, POU5F2, PRM3, IGF2R, PIWIL1, PIWIL2, CHN2, PIAS2, ODF1
GOTERM_BP_FAT	GO:0007283~spermatogenesis	21	0.355993	0.000214	FKBP6, CCIN, CAPZA3, MAK, DEDD, ADAD1, MAEL, ACSBG2, SPO11, SOHLH2, KRT9, ANKRD36, REC8, POU5F2, PRM3, IGF2R, PIWIL1, PIWIL2, CHN2, PIAS2, ODF1
GOTERM_BP_FAT	GO:0015674~di-, tri-valent inorganic cation transport	15	0.25428	0.000356	PLCZ1, STEAP3, PTPRC, TRPC4, SLC8A1, CACNG8, CAMK2G, CACNB2, CACNB4, CACNG1, P2RX7, ATP2B4, CHRNA9, CABC1, F2R
GOTERM_BP_FAT	GO:0007127~meiosis I	7	0.118664	0.000454	REC8, FKBP6, FANCD2, MAEL, PIWIL2, SPO11, SYCP1
GOTERM_BP_FAT	GO:0007126~meiosis	9	0.152568	0.00103615	REC8, POU5F2, FKBP6, FANCD2, MAEL, PIWIL2, SPO11, LOC502372, SYCP1
GOTERM_BP_FAT	GO:0051327~M phase of meiotic cell cycle	9	0.152568	0.00103615	REC8, POU5F2, FKBP6, FANCD2, MAEL, PIWIL2, SPO11, LOC502372, SYCP1
GOTERM_BP_FAT	GO:0007276~gamete generation	23	0.389897	0.00112277	FKBP6, CCIN, CAPZA3, MAK, DEDD, ADAD1, MAEL, ACSBG2, SPO11, SOHLH2, ANKRD36, KRT9, REC8, POU5F2, PRM3, FANCD2, IGF2R, PIWIL1, PIWIL2, CHN2, DAZL, PIAS2, ODF1
GOTERM_BP_FAT	GO:0051321~meiotic cell cycle	9	0.152568	0.00127529	REC8, POU5F2, FKBP6, FANCD2, MAEL, PIWIL2, SPO11, LOC502372, SYCP1
GOTERM_BP_FAT	GO:0048610~reproductive cellular process	15	0.25428	0.00197685	ACR, PLCZ1, GLRB, CAPZA3, ADAD1, MAEL, SPO11, FSHR, SPA17, REC8, ADAM1A, PIWIL1, CHN2, PIWIL2, DAZL
GOTERM_BP_FAT	GO:0040008~regulation of growth	21	0.355993	0.00213605	BMP10, LOC298795, EXTL3, DRD3, ZMAT3, MORF4L2, STAT5B, MAEL, MSTN, BDKRB1, DDR1, GH1, ALOX15, CDKN1A, CGREF1, CHD7, KRT17, PRDM4, GHRH, IFNG, TNK1
GOTERM_BP_FAT	GO:0006814~sodium ion transport	11	0.186472	0.00318666	SLC5A3, SLC17A8, SLC8A1, SLC12A3, SLC34A1, ATP1A4, SLC10A7, SCN8A, SCN4A, NAGLT1, SCN10A
GOTERM_BP_FAT	GO:0007128~meiotic prophase I	4	0.0678081	0.00359911	FKBP6, MAEL, PIWIL2, SPO11
GOTERM_BP_FAT	GO:0051324~prophase	4	0.0678081	0.00359911	FKBP6, MAEL, PIWIL2, SPO11
GOTERM_BP_FAT	GO:0043269~regulation of ion transport	10	0.16952	0.0046791	TRPC4, SLC8A1, P2RX7, DRD3, WFS1, LPAR3, BDKRB1, CACNB4, PDZK1, F2R
GOTERM_BP_FAT	GO:0051924~regulation of calcium ion transport	8	0.135616	0.00589285	TRPC4, SLC8A1, P2RX7, WFS1, LPAR3, BDKRB1, CACNB4, F2R
GOTERM_BP_FAT	GO:0034587~piRNA metabolic process	3	0.0508561	0.00623516	MAEL, PIWIL1, PIWIL2
GOTERM_BP_FAT	GO:0006874~cellular calcium ion homeostasis	13	0.220376	0.00815606	PTPRC, SLC8A1, UTS2, DRD3, WFS1, LPAR3, CACNB4, CCL28, P2RX7, ATP2B4, GHRH, SV2A, F2R
GOTERM_BP_FAT	GO:0050953~sensory perception of light stimulus	9	0.152568	0.00962203	GLRB, CRYGC, PDE6C, CRYGD, WFS1, CACNB2, RGS9, PDE6H, RHO
GOTERM_BP_FAT	GO:0055074~calcium ion homeostasis	13	0.220376	0.0097889	PTPRC, SLC8A1, UTS2, DRD3, WFS1, LPAR3, CACNB4, CCL28, P2RX7, ATP2B4, GHRH, SV2A, F2R
GOTERM_BP_FAT	GO:0008154~actin polymerization or depolymerization	4	0.0678081	0.00989732	ENAH, ANG1, EVL, GAS7
GOTERM_BP_FAT	GO:0007129~synapsis	4	0.0678081	0.00989732	REC8, FANCD2, MAEL, SYCP1
GOTERM_BP_FAT	GO:0070192~chromosome organization involved in meiosis	4	0.0678081	0.00989732	REC8, FANCD2, MAEL, SYCP1
GOTERM_BP_FAT	GO:0007398~ectoderm development	10	0.16952	0.0117135	KRT9, DDR1, KRT25, LOC298795, FGF7, KRT17, POU5F2, GJB3, KRT2, CABC1
GOTERM_BP_FAT	GO:0002088~lens development in camera-type eye	5	0.0847601	0.0127711	CRYGB, CRYGC, CRYGD, CRYGS, CRYGE
GOTERM_BP_FAT	GO:0030534~adult behavior	9	0.152568	0.0131025	SNCG, GLRB, CHD7, DRD3, OTOG, NR4A3, SCN8A, CACNB4, DBH
GOTERM_BP_FAT	GO:0045103~intermediate filament-based process	5	0.0847601	0.0144377	KRT9, KRT25, KRT17, RGNEF, KRT24
GOTERM_BP_FAT	GO:0006875~cellular metal ion homeostasis	13	0.220376	0.0149836	PTPRC, SLC8A1, UTS2, DRD3, WFS1, LPAR3, CACNB4, CCL28, P2RX7, ATP2B4, GHRH, SV2A, F2R
GOTERM_BP_FAT	GO:0015672~monovalent inorganic cation transport	18	0.305136	0.0161656	KCNJ16, SLC5A3, SLC8A1, SLC12A3, SLC34A1, SLC10A7, ATP1A4, KCNK2, KCNJ1, KCTD6, NAGLT1, KCNJ4, SLC17A8, KCNN1, KCNE2, SCN8A, SCN4A, SCN10A
GOTERM_BP_FAT	GO:0006836~neurotransmitter transport	9	0.152568	0.0174257	SLC17A8, P2RX7, RGD1562492, SLC6A1, SLC22A3, SV2A, ERC2, SLC6A18, UNC13A
GOTERM_BP_FAT	GO:0043270~positive regulation of ion transport	6	0.101712	0.0187739	P2RX7, WFS1, LPAR3, BDKRB1, PDZK1, F2R
GOTERM_BP_FAT	GO:0055065~metal ion homeostasis	13	0.220376	0.0197103	PTPRC, SLC8A1, UTS2, DRD3, WFS1, LPAR3, CACNB4, CCL28, P2RX7, ATP2B4, GHRH, SV2A, F2R
GOTERM_BP_FAT	GO:0008544~epidermis development	9	0.152568	0.0204654	KRT9, DDR1, KRT25, LOC298795, FGF7, KRT17, GJB3, KRT2, CABC1
GOTERM_BP_FAT	GO:0032535~regulation of cellular component size	15	0.25428	0.0212356	BMP10, LOC298795, EXTL3, CAPZA3, BDKRB1, ARPC1B, ALOX15, CDKN1A, WNT7B, CGREF1, AKT1S1, KRT17, PRDM4, TNK1, ADD2
GOTERM_BP_FAT	GO:0010959~regulation of metal ion transport	8	0.135616	0.0220104	TRPC4, SLC8A1, P2RX7, WFS1, LPAR3, BDKRB1, CACNB4, F2R
GOTERM_BP_FAT	GO:0051928~positive regulation of calcium ion transport	5	0.0847601	0.0224461	P2RX7, WFS1, LPAR3, BDKRB1, F2R
GOTERM_BP_FAT	GO:0060396~growth hormone receptor signaling pathway	3	0.0508561	0.0266549	GH1, STAT5B, PIK3R1
GOTERM_BP_FAT	GO:0006857~oligopeptide transport	3	0.0508561	0.0266549	SLC15A1, CDH17, SLC15A3
GOTERM_BP_FAT	GO:0015695~organic cation transport	4	0.0678081	0.0267909	P2RX7, SLC22A8, SLC22A3, PDZK1
GOTERM_BP_FAT	GO:0045104~intermediate filament cytoskeleton organization	4	0.0678081	0.0267909	KRT9, KRT25, KRT17, RGNEF
GOTERM_BP_FAT	GO:0007601~visual perception	8	0.135616	0.0275113	GLRB, CRYGC, CRYGD, WFS1, CACNB2, RGS9, PDE6H, RHO
GOTERM_BP_FAT	GO:0045927~positive regulation of growth	8	0.135616	0.0275113	GH1, LOC298795, ALOX15, EXTL3, CHD7, KRT17, GHRH, STAT5B
GOTERM_BP_FAT	GO:0033574~response to testosterone stimulus	4	0.0678081	0.0305103	UTS2, CYP2C23, MSTN, PIAS2
GOTERM_BP_FAT	GO:0048878~chemical homeostasis	25	0.423801	0.0365031	UTS2, FGF7, DRD3, WFS1, LPAR3, CACNB4, CCL28, MBP, ATP2B4, SV2A, PTPRC, SLC8A1, GLRB, SLC34A1, ATP1A4, DBH, MTTP, AMIGO1, P2RX7, ALOX15, GHRH, VEGFA, CHRND, SCN8A, F2R
GOTERM_BP_FAT	GO:0006873~cellular ion homeostasis	20	0.339041	0.0385199	PTPRC, SLC8A1, UTS2, GLRB, DRD3, WFS1, ATP1A4, LPAR3, CACNB4, CCL28, MBP, AMIGO1, ALOX15, P2RX7, ATP2B4, GHRH, CHRND, SV2A, SCN8A, F2R
GOTERM_BP_FAT	GO:0007338~single fertilization	5	0.0847601	0.0387141	PLCZ1, ACR, GLRB, ADAM1A, SPA17
GOTERM_BP_FAT	GO:0045745~positive regulation of G-protein coupled receptor protein signaling pathway	3	0.0508561	0.0410163	KLK6, DRD3, PDE6H
GOTERM_BP_FAT	GO:0030005~cellular di-, tri-valent inorganic cation homeostasis	13	0.220376	0.0423781	PTPRC, SLC8A1, UTS2, DRD3, WFS1, LPAR3, CACNB4, CCL28, P2RX7, ATP2B4, GHRH, SV2A, F2R
GOTERM_BP_FAT	GO:0055082~cellular chemical homeostasis	20	0.339041	0.0431782	PTPRC, SLC8A1, UTS2, GLRB, DRD3, WFS1, ATP1A4, LPAR3, CACNB4, CCL28, MBP, AMIGO1, ALOX15, P2RX7, ATP2B4, GHRH, CHRND, SV2A, SCN8A, F2R
GOTERM_BP_FAT	GO:0006446~regulation of translational initiation	4	0.0678081	0.0431974	EIF2C2, GM672, DAZL, EIF2AK4
GOTERM_BP_FAT	GO:0007626~locomotory behavior	13	0.220376	0.0438208	SNCG, GLRB, DRD3, ITGB2, CACNB4, DBH, IL8RA, CHD7, CCR4, OTOG, IFNG, SCN8A, PTAFR
GOTERM_BP_FAT	GO:0050801~ion homeostasis	21	0.355993	0.0441586	PTPRC, SLC8A1, UTS2, GLRB, DRD3, WFS1, SLC34A1, ATP1A4, LPAR3, CACNB4, CCL28, MBP, AMIGO1, ALOX15, P2RX7, ATP2B4, GHRH, CHRND, SV2A, SCN8A, F2R
GOTERM_BP_FAT	GO:0030003~cellular cation homeostasis	14	0.237328	0.0460185	PTPRC, SLC8A1, UTS2, DRD3, WFS1, LPAR3, ATP1A4, CACNB4, CCL28, P2RX7, ATP2B4, GHRH, SV2A, F2R
GOTERM_BP_FAT	GO:0015837~amine transport	9	0.152568	0.0468535	SLC17A8, SLC6A1, FOLR1, SLC7A1, SLC22A8, SLC22A3, CACNB4, SLC6A18, PDZK1
GOTERM_BP_FAT	GO:0010033~response to organic substance	41	0.695033	0.0479212	PNLIP, ACR, UTS2, EIF2C2, DRD3, SLC6A1, NNAT, STAT5B, BDKRB1, LATS2, GSTM4, CRYGD, ACSL1, ANG, IFNG, LTA, PIK3R1, SLC8A1, SNRPN, SLC22A8, MSTN, NR4A3, ACACB, DBH, TAT, GH1, DDR1, CDKN1A, P2RX7, CCR4, PECAM1, LRP6, CYP2C23, ABCC4, GNAS, PIAS2, RGS9, NFIA, EIF2AK4, PTAFR, F2R
GOTERM_BP_FAT	GO:0040018~positive regulation of multicellular organism growth	4	0.0678081	0.0479253	GH1, CHD7, GHRH, STAT5B
GOTERM_BP_FAT	GO:0060004~reflex	3	0.0508561	0.049058	GLRB, DRD3, NR4A3
GOTERM_BP_FAT	GO:0045109~intermediate filament organization	3	0.0508561	0.049058	KRT9, KRT25, KRT17
Category	Term	Count	%	P Value	Genes
GOTERM_MF_FAT	GO:0005198~structural molecule activity	34	0.576369	0.000875	CLDN18, CRYGS, CLDN19, CROCC, MRPS10, GM52, KRT24, KRT33B, MBP, KRT9, KRT26, KRT82, KRT25, CRYGB, KRT28, CRYGC, CRYGD, KRT40, KRT1, KRT2, CRYGE, KA11, KRT84, TECTA, TRPC4, MOBP, KRT12, MYH7, KRT35, HERV-FRD, KRT17, OTOG, RPL37A, ADD2
GOTERM_MF_FAT	GO:0022836~gated channel activity	20	0.339041	0.00103585	KCNJ16, GLRB, CACNG8, CACNB2, CACNB4, CACNG1, KCNK2, KCNJ1, KCTD6, GABRR3, KCNJ4, P2RX7, KCNN1, CHRNA9, CHRNB3, KCNE2, CHRND, SCN8A, SCN4A, SCN10A
GOTERM_MF_FAT	GO:0005261~cation channel activity	19	0.322088	0.00106459	KCNJ16, TRPC4, CACNG8, CACNB2, CACNB4, CACNG1, KCNK2, KCNJ1, KCTD6, KCNJ4, P2RX7, KCNN1, CHRNA9, CHRNB3, KCNE2, CHRND, SCN8A, SCN4A, SCN10A
GOTERM_MF_FAT	GO:0005212~structural constituent of eye lens	5	0.0847601	0.00137288	CRYGB, CRYGC, CRYGD, CRYGS, CRYGE
GOTERM_MF_FAT	GO:0022838~substrate specific channel activity	23	0.389897	0.00169286	KCNJ16, TRPC4, GLRB, AQP8, CACNG8, CACNB2, CACNB4, CACNG1, KCNK2, KCNJ1, KCTD6, GABRR3, KCNJ4, P2RX7, KCNN1, CHRNA9, ABCC4, CHRNB3, KCNE2, CHRND, SCN8A, SCN4A, SCN10A
GOTERM_MF_FAT	GO:0005216~ion channel activity	22	0.372945	0.00261916	KCNJ16, TRPC4, GLRB, CACNG8, CACNB2, CACNB4, CACNG1, KCNK2, KCNJ1, KCTD6, GABRR3, KCNJ4, P2RX7, KCNN1, CHRNA9, ABCC4, CHRNB3, KCNE2, CHRND, SCN8A, SCN4A, SCN10A
GOTERM_MF_FAT	GO:0015267~channel activity	23	0.389897	0.00264475	KCNJ16, TRPC4, GLRB, AQP8, CACNG8, CACNB2, CACNB4, CACNG1, KCNK2, KCNJ1, KCTD6, GABRR3, KCNJ4, P2RX7, KCNN1, CHRNA9, ABCC4, CHRNB3, KCNE2, CHRND, SCN8A, SCN4A, SCN10A
GOTERM_MF_FAT	GO:0022803~passive transmembrane transporter activity	23	0.389897	0.00264475	KCNJ16, TRPC4, GLRB, AQP8, CACNG8, CACNB2, CACNB4, CACNG1, KCNK2, KCNJ1, KCTD6, GABRR3, KCNJ4, P2RX7, KCNN1, CHRNA9, ABCC4, CHRNB3, KCNE2, CHRND, SCN8A, SCN4A, SCN10A
GOTERM_MF_FAT	GO:0022843~voltage-gated cation channel activity	12	0.203424	0.00278952	KCNJ16, KCNJ4, KCNE2, CACNB2, SCN8A, CACNB4, CACNG1, KCNK2, SCN4A, KCNJ1, KCTD6, SCN10A
GOTERM_MF_FAT	GO:0031402~sodium ion binding	10	0.16952	0.00283991	SLC17A8, SLC8A1, SLC12A3, SLC34A1, ATP1A4, SLC10A7, SCN8A, SCN4A, NAGLT1, SCN10A
GOTERM_MF_FAT	GO:0046873~metal ion transmembrane transporter activity	20	0.339041	0.00295965	KCNJ16, TRPC4, CACNG8, CACNB2, CACNB4, CACNG1, KCNK2, KCNJ1, KCTD6, KCNJ4, P2RX7, ATP2B4, KCNN1, CHRNA9, CHRNB3, KCNE2, CHRND, SCN8A, SCN4A, SCN10A
GOTERM_MF_FAT	GO:0005427~proton-dependent oligopeptide secondary active transmembrane transporter activity	3	0.0508561	0.00298654	SLC15A1, CDH17, SLC15A3
GOTERM_MF_FAT	GO:0015322~secondary active oligopeptide transmembrane transporter activity	3	0.0508561	0.00298654	SLC15A1, CDH17, SLC15A3
GOTERM_MF_FAT	GO:0015293~symporter activity	11	0.186472	0.00306996	SLC17A8, RGD1562492, SLC15A1, SLC6A1, SLC12A3, SLC34A1, SLC10A7, SLC6A18, SLC28A1, SLC15A3, NAGLT1
GOTERM_MF_FAT	GO:0003779~actin binding	17	0.288184	0.00332868	SSH1, CAPZA3, ANG1, MYH4, GIPC1, EVL, MYH7, GAS7, ARPC1B, NRAP, ANG, HPCA, MYO16, SLC4A1, LMOD2, AFAP1, ADD2
GOTERM_MF_FAT	GO:0031420~alkali metal ion binding	14	0.237328	0.00764539	KCNJ16, SLC8A1, SLC12A3, SLC34A1, SLC10A7, ATP1A4, KCNJ1, NAGLT1, SLC17A8, KCNJ4, KCNE2, SCN8A, SCN4A, SCN10A
GOTERM_MF_FAT	GO:0022832~voltage-gated channel activity	13	0.220376	0.00874983	KCNJ16, CACNG8, CACNB2, CACNB4, CACNG1, KCNK2, KCTD6, KCNJ1, KCNJ4, KCNE2, SCN8A, SCN4A, SCN10A
GOTERM_MF_FAT	GO:0005244~voltage-gated ion channel activity	13	0.220376	0.00874983	KCNJ16, CACNG8, CACNB2, CACNB4, CACNG1, KCNK2, KCTD6, KCNJ1, KCNJ4, KCNE2, SCN8A, SCN4A, SCN10A
GOTERM_MF_FAT	GO:0015198~oligopeptide transporter activity	3	0.0508561	0.00953954	SLC15A1, CDH17, SLC15A3
GOTERM_MF_FAT	GO:0005507~copper ion binding	7	0.118664	0.0149758	STEAP3, SVS1, P2RX7, F5, ANG, ANG1, DBH
GOTERM_MF_FAT	GO:0042277~peptide binding	14	0.237328	0.0161267	CMKLR1, FPR1, BDKRB1, ANPEP, SCTR, KCNJ1, IL8RA, CCRL2, CCR4, ANG, MC5R, CCBP2, PIK3R1, F2R
GOTERM_MF_FAT	GO:0001653~peptide receptor activity	9	0.152568	0.0190556	CCRL2, IL8RA, CCR4, CMKLR1, FPR1, MC5R, CCBP2, BDKRB1, F2R
GOTERM_MF_FAT	GO:0008528~peptide receptor activity, G-protein coupled	9	0.152568	0.0190556	CCRL2, IL8RA, CCR4, CMKLR1, FPR1, MC5R, CCBP2, BDKRB1, F2R
GOTERM_MF_FAT	GO:0015276~ligand-gated ion channel activity	9	0.152568	0.0232953	KCNJ16, GABRR3, KCNJ4, GLRB, P2RX7, CHRNA9, CHRNB3, CHRND, KCNJ1
GOTERM_MF_FAT	GO:0022834~ligand-gated channel activity	9	0.152568	0.0232953	KCNJ16, GABRR3, KCNJ4, GLRB, P2RX7, CHRNA9, CHRNB3, CHRND, KCNJ1
GOTERM_MF_FAT	GO:0004950~chemokine receptor activity	4	0.0678081	0.0246026	CCRL2, IL8RA, CCR4, CCBP2
GOTERM_MF_FAT	GO:0015197~peptide transporter activity	3	0.0508561	0.0315568	SLC15A1, CDH17, SLC15A3
GOTERM_MF_FAT	GO:0019956~chemokine binding	4	0.0678081	0.0317182	CCRL2, IL8RA, CCR4, CCBP2
GOTERM_MF_FAT	GO:0008509~anion transmembrane transporter activity	9	0.152568	0.039902	GABRR3, GLRB, SLC12A3, SLC22A8, SLCO6C1, SLC34A1, ABCC4, SLC4A1, SLCO2B1
GOTERM_MF_FAT	GO:0030246~carbohydrate binding	18	0.305136	0.0422756	GALNT3, ACR, PTPRC, FGF7, LGALS2, ANG1, GYG1, LPHN2, G6B, ANG, UPK1A, IGF2R, VEGFA, KRT1, NKR-P1C, CLEC4A3, KLRB1B, SELPLG, OLR1105
GOTERM_MF_FAT	GO:0008092~cytoskeletal protein binding	20	0.339041	0.0458152	SSH1, CROCC, CAPZA3, ANG1, MYH4, GIPC1, EVL, MYH7, RCAN3, GAS7, FARP1, ARPC1B, NRAP, ANG, HPCA, MYO16, SLC4A1, LMOD2, AFAP1, ADD2
GOTERM_MF_FAT	GO:0001614~purinergic nucleotide receptor activity	4	0.0678081	0.048798	P2RY13, P2RX7, P2RY14, OXGR1
GOTERM_MF_FAT	GO:0016502~nucleotide receptor activity	4	0.0678081	0.048798	P2RY13, P2RX7, P2RY14, OXGR1

## Sheet: IS specific methylation
GO enrichment of epididymal promoter IS specific methylated genes
Category	Term	Count	%	P Value	Genes
GOTERM_CC_FAT	GO:0016021~integral to membrane	82	4.39914	0.0019329	SLC36A1, ADCY4, OLR1343, OLR1307, SLC44A3, LDLR, SLC22A12, SLC44A4, B3GALT4, TRPV3, OLR1349, OLR1391, SLC2A5, TMEM57, MCOLN3, EVI2A, OLR1392, S1PR4, OLR226, ITFG3, LPHN1, SLC4A5, RGD1310127, VANGL1, LOC308990, OLR1339, ABCB1B, GPR56, OLR1581, OLR190, TM4SF4, AOC3, CLCN1, PRF1, FKBP8, TNF, OLR108, MCA32, CLCNKA, NINJ2, RGD1310230, RGD1306626, ZDHHC18, CDH1, FCGRT, BCL2L1, LMAN1, KCNA7, LOC619574, …
GOTERM_CC_FAT	GO:0031224~intrinsic to membrane	82	4.39914	0.00502433	SLC36A1, ADCY4, OLR1343, OLR1307, SLC44A3, LDLR, SLC22A12, SLC44A4, B3GALT4, TRPV3, OLR1349, OLR1391, SLC2A5, TMEM57, MCOLN3, EVI2A, OLR1392, S1PR4, OLR226, ITFG3, LPHN1, SLC4A5, RGD1310127, VANGL1, LOC308990, OLR1339, ABCB1B, GPR56, OLR1581, OLR190, TM4SF4, AOC3, CLCN1, PRF1, FKBP8, TNF, OLR108, MCA32, CLCNKA, NINJ2, RGD1310230, RGD1306626, ZDHHC18, CDH1, FCGRT, BCL2L1, LMAN1, KCNA7, LOC619574, …
GOTERM_CC_FAT	GO:0000267~cell fraction	24	1.28755	0.0119184	ADCY4, CPT1B, CYP2A3A, LYZ2, IL5, DNM1L, SNCB, CYP21A1, PCDHGA9, DLGAP4, RAF1, BCL2L1, LMAN1, CTNNB1, ACCN2, TNFRSF1B, GRIA2, MAPK13, SERPINE1, PPP3CB, ABCC2, INS1, ABCC6, AOC3
GOTERM_CC_FAT	GO:0005626~insoluble fraction	19	1.01931	0.0248081	ADCY4, CYP2A3A, CPT1B, DNM1L, SNCB, CYP21A1, DLGAP4, PCDHGA9, RAF1, BCL2L1, LMAN1, CTNNB1, ACCN2, TNFRSF1B, GRIA2, PPP3CB, ABCC2, ABCC6, AOC3
GOTERM_CC_FAT	GO:0016328~lateral plasma membrane	3	0.160944	0.0273725	CDH1, CTNNB1, ABCC6
Category	Term	Count	%	P Value	Genes
GOTERM_BP_FAT	GO:0008219~cell death	14	0.751073	0.00177205	PRF1, FKBP8, LYZ2, DNM1L, TNF, RAF1, BCL2L1, RFFL, PDCD4, CTNNB1, NLRC4, TNFRSF1B, RIPK3, MAPK9
GOTERM_BP_FAT	GO:0016265~death	14	0.751073	0.00205487	PRF1, FKBP8, LYZ2, DNM1L, TNF, RAF1, BCL2L1, RFFL, PDCD4, CTNNB1, NLRC4, TNFRSF1B, RIPK3, MAPK9
GOTERM_BP_FAT	GO:0034097~response to cytokine stimulus	6	0.321888	0.0124234	PPP3CB, MAPK9, SERPINA1, BCL2L1, INS1, CTNNB1
GOTERM_BP_FAT	GO:0002761~regulation of myeloid leukocyte differentiation	4	0.214592	0.0138847	LIF, IL5, TNF, CTNNB1
GOTERM_BP_FAT	GO:0043408~regulation of MAPKKK cascade	6	0.321888	0.0152867	LIF, SH3RF1, TNF, MAPK9, PDCD4, CTNNB1
GOTERM_BP_FAT	GO:0006915~apoptosis	11	0.590129	0.0156719	FKBP8, NLRC4, TNF, DNM1L, RIPK3, RAF1, MAPK9, BCL2L1, RFFL, PDCD4, CTNNB1
GOTERM_BP_FAT	GO:0042246~tissue regeneration	4	0.214592	0.0178366	SERPINE1, NINJ2, MUSTN1, TM4SF4
GOTERM_BP_FAT	GO:0010035~response to inorganic substance	9	0.482833	0.017891	GRIA2, ABCB1B, SERPINE1, CLCNKA, MAPK9, SERPINA1, BCL2L1, ABCC2, CTNNB1
GOTERM_BP_FAT	GO:0012501~programmed cell death	11	0.590129	0.0179387	FKBP8, NLRC4, TNF, DNM1L, RIPK3, RAF1, MAPK9, BCL2L1, RFFL, PDCD4, CTNNB1
GOTERM_BP_FAT	GO:0022612~gland morphogenesis	5	0.26824	0.0192061	LAMA1, TNF, PROP1, SERPINB5, CDH1
GOTERM_BP_FAT	GO:0006917~induction of apoptosis	7	0.375536	0.0315125	SH3RF1, TNF, FCGR2B, RIPK3, CIDEB, MAPK9, CD5
GOTERM_BP_FAT	GO:0012502~induction of programmed cell death	7	0.375536	0.0315125	SH3RF1, TNF, FCGR2B, RIPK3, CIDEB, MAPK9, CD5
GOTERM_BP_FAT	GO:0046328~regulation of JNK cascade	4	0.214592	0.0330742	SH3RF1, TNF, MAPK9, PDCD4
GOTERM_BP_FAT	GO:0006811~ion transport	15	0.804721	0.0360705	CLCN1, SLC36A1, CPT1B, SLC22A12, TRPV3, CLCNKA, SLC10A5, KCNK1, KCNA7, ACCN2, MCOLN3, GRIA2, ABCC2, CAMK2A, SLC4A5
GOTERM_BP_FAT	GO:0070302~regulation of stress-activated protein kinase signaling pathway	4	0.214592	0.0376723	SH3RF1, TNF, MAPK9, PDCD4
GOTERM_BP_FAT	GO:0048732~gland development	7	0.375536	0.0381086	LAMA1, GCM2, TNF, PROP1, SERPINB5, CDH1, CTNNB1
GOTERM_BP_FAT	GO:0008637~apoptotic mitochondrial changes	3	0.160944	0.0492938	DNM1L, MAPK9, BCL2L1
GOTERM_BP_FAT	GO:0007435~salivary gland morphogenesis	3	0.160944	0.0492938	LAMA1, TNF, CDH1
Category	Term	Count	%	P Value	Genes
GOTERM_MF_FAT	GO:0005509~calcium ion binding	16	0.858369	0.0214067	PRF1, FKBP8, EGFL7, LDLR, MYL1, PADI3, CDH1, LMAN1, ANXA3, ACCN2, PPP3CB, EGFL8, SPATA21, NCAN, B4GALT6, AOC3
GOTERM_MF_FAT	GO:0004866~endopeptidase inhibitor activity	6	0.321888	0.0385159	LOC257643, POMT2, SERPINB5, SERPINE1, SERPINA1, BCL2L1
GOTERM_MF_FAT	GO:0002020~protease binding	3	0.160944	0.0477265	SERPINE1, SERPINA1, INS1
GOTERM_MF_FAT	GO:0030229~very-low-density lipoprotein receptor activity	2	0.107296	0.0492253	APOB48R, LDLR
GOTERM_MF_FAT	GO:0034189~very-low-density lipoprotein binding	2	0.107296	0.0492253	APOB48R, LDLR
GOTERM_MF_FAT	GO:0019770~IgG receptor activity	2	0.107296	0.0492253	FCGR2B, FCGRT
GOTERM_MF_FAT	GO:0030414~peptidase inhibitor activity	6	0.321888	0.0496668	LOC257643, POMT2, SERPINB5, SERPINE1, SERPINA1, BCL2L1

## Sheet: Cap specific methylation
GO enrichment of epididymal promoter Caput specific methylated genes
Category	Term	Count	%	P Value	Genes
GOTERM_CC_FAT	GO:0005576~extracellular region	40	1.49869	0.00245164	GC, CGA, PCDHA9, PRL6A1, LEPR, FGF17, MMP8, CXCL9, VEGP1, HP, TSHB, CCL4, IL10, RLN1, APOH, SFTPD, DEFB33, GDF9, LBP, FBN2, IL1A, SPP1, FCER1A, APCS, PLEK, DEFA10, FGF22, SRPRB, IL21, LOC314655, ADIPOQ, ANXA2, GCG, CNTF, PSP, PRSS27, ADM2, CNTN4, MFAP5, PLA2G5
GOTERM_CC_FAT	GO:0005615~extracellular space	19	0.711877	0.00689272	GC, PCDHA9, LEPR, DEFA10, MMP8, CXCL9, HP, SRPRB, IL21, ADIPOQ, CCL4, IL10, GCG, CNTF, APOH, SFTPD, LBP, IL1A, SPP1
GOTERM_CC_FAT	GO:0009986~cell surface	14	0.524541	0.0144314	FCER1A, RTP2, ART2B, IL2RA, TNFRSF12A, TNMD, TLR2, FGF22, TNFRSF4, ITGAM, GOT2, APOH, PLA2G5, IL1A
GOTERM_CC_FAT	GO:0031224~intrinsic to membrane	102	3.82166	0.021711	ADCY2, ADCY5, ATP1B4, TLR2, TMEM17, SLC7A7, OLR1201, OLR1405, OLR1202, OLR799, IZUMO1, JAGN1, RAB27B, OLR1330, ABCB11, OLR37, TMEM22, IL11RA1, OLR1602, MGAT3, OLR453, CCR6, OLR450, MRGA10, SLC25A38, AKAP6, OLR855, IL1R2, C3AR1, OLR107, OLR109, TNFRSF12A, TMEM81, KCNA4, ABCA2, OLR40, BCL2L1, ITGAM, KCNS3, MRS2, P2RY2, TMEM192, OLR866, OLR1658, OLR1551, FCER1A, COX8B, OLR1452, OLR53, GUCY2C, OLR56,…
GOTERM_CC_FAT	GO:0016021~integral to membrane	99	3.70925	0.0249546	ADCY2, ADCY5, ATP1B4, TLR2, TMEM17, SLC7A7, OLR1201, OLR1405, OLR1202, OLR799, IZUMO1, JAGN1, OLR1330, ABCB11, OLR37, TMEM22, IL11RA1, OLR1602, MGAT3, OLR453, CCR6, OLR450, MRGA10, SLC25A38, AKAP6, OLR855, IL1R2, C3AR1, OLR107, OLR109, TNFRSF12A, TMEM81, KCNA4, ABCA2, OLR40, BCL2L1, ITGAM, KCNS3, MRS2, P2RY2, TMEM192, OLR866, OLR1658, OLR1551, FCER1A, COX8B, OLR1452, OLR53, GUCY2C, OLR56, MGL1, K…
GOTERM_CC_FAT	GO:0005762~mitochondrial large ribosomal subunit	3	0.112402	0.0251448	MRPL16, MRPL36, MRPL43
GOTERM_CC_FAT	GO:0000315~organellar large ribosomal subunit	3	0.112402	0.0251448	MRPL16, MRPL36, MRPL43
GOTERM_CC_FAT	GO:0044421~extracellular region part	22	0.824279	0.0265417	GC, PCDHA9, LEPR, DEFA10, MMP8, CXCL9, HP, SRPRB, IL21, ADIPOQ, CCL4, IL10, ANXA2, GCG, CNTF, APOH, SFTPD, FBN2, LBP, MFAP5, IL1A, SPP1
GOTERM_CC_FAT	GO:0015934~large ribosomal subunit	4	0.149869	0.0317257	RGD1359290, MRPL16, MRPL36, MRPL43
GOTERM_CC_FAT	GO:0000267~cell fraction	28	1.04908	0.0322885	PCDHA9, ADCY2, GNAI1, ADCY5, PCDHA4, NPY2R, BCL2L1, CCL4, PCDHGA1, FMO4, IGF1R, LOC303448, NMUR1, GRID2IP, PRKACA, INPP5D, PLEK, ABCB11, PHKG1, UPB1, CYP2B15, G6PC, GCK, TSC1, PRKAR1A, CACNA1F, PTMS, SYTL1
GOTERM_CC_FAT	GO:0005886~plasma membrane	58	2.1731	0.0445611	CCKAR, ADCY2, ART2B, PCDHA9, ADCY5, LEPR, PCDHA4, TLR2, SLC7A7, RPS3, GOT2, NMUR1, TRPV5, PRKACA, MTUS1, CRTAM, ABCB11, ATP6V1H, SRPRB, LOC680489, ADFP, SLC26A5, CCR6, GRM8, MRGA10, REM2, OPHN1, SGCD, CNTN4, TREM1, PLA2G5, C3AR1, OLR1073, TNFRSF12A, USP2, GNAI1, NPY2R, KCNA4, BCL2L1, TNFRSF4, ITGAM, KCNS3, IGF1R, P2RY2, SYN3, TGM3, PEX14, INPP5D, FCER1A, IL2RA, PLEK, TPMT, ANXA2, SLC6A7, RIT2, CA…
Category	Term	Count	%	P Value	Genes
GOTERM_BP_FAT	GO:0060341~regulation of cellular localization	15	0.562008	0.000454	FCER1A, CCKAR, CRTAM, NPY2R, ABCA2, TNFRSF4, ADIPOQ, IL10, GCG, CNTF, GCK, GRM8, PRKACA, RAB27B, IL1A
GOTERM_BP_FAT	GO:0051046~regulation of secretion	14	0.524541	0.000457	FCER1A, CCKAR, CRTAM, GNAI1, NPY2R, TNFRSF4, ADIPOQ, IL10, GCG, CNTF, GCK, GRM8, RAB27B, IL1A
GOTERM_BP_FAT	GO:0001817~regulation of cytokine production	10	0.374672	0.00185507	FCER1A, CRTAM, TLR2, LBP, INPP5D, IL21, ADIPOQ, TNFRSF4, IL1A, IL10
GOTERM_BP_FAT	GO:0009725~response to hormone stimulus	20	0.749344	0.00198556	CCKAR, CGA, ADCY2, ASS1, FOXA2, ABCB11, ADCY5, LEPR, TLR2, HP, TSHB, ABCA2, BCL2L1, ADIPOQ, IL10, GCG, TSC1, PRKAR1A, PRKACA, SPP1
GOTERM_BP_FAT	GO:0034199~activation of protein kinase A activity	4	0.149869	0.00218235	ADCY2, ADCY5, PRKAR1A, PRKACA
GOTERM_BP_FAT	GO:0007188~G-protein signaling, coupled to cAMP nucleotide second messenger	7	0.262271	0.00218912	GCG, ADCY2, RLN1, GRM8, GNAI1, ADCY5, ADM2
GOTERM_BP_FAT	GO:0050878~regulation of body fluid levels	8	0.299738	0.00219027	CCKAR, RLN1, FOXA2, PLEK, HPS1, APOH, PAPSS2, ANXA2
GOTERM_BP_FAT	GO:0032101~regulation of response to external stimulus	10	0.374672	0.00240404	FCER1A, IL2RA, CNTF, PLEK, APOH, CXCL9, LBP, IL10, SPP1, ANXA2
GOTERM_BP_FAT	GO:0007187~G-protein signaling, coupled to cyclic nucleotide second messenger	7	0.262271	0.00303537	GCG, ADCY2, RLN1, GRM8, GNAI1, ADCY5, ADM2
GOTERM_BP_FAT	GO:0009719~response to endogenous stimulus	21	0.786812	0.00323247	CCKAR, CGA, ADCY2, ASS1, FOXA2, ABCB11, ADCY5, LEPR, TLR2, HP, TSHB, ABCA2, BCL2L1, ADIPOQ, IL10, GCG, TSC1, PRKAR1A, PRKACA, IL1A, SPP1
GOTERM_BP_FAT	GO:0019932~second-messenger-mediated signaling	10	0.374672	0.0033288	GCG, IGF1R, ADCY2, RLN1, GCK, GRM8, GNAI1, NMUR1, ADCY5, ADM2
GOTERM_BP_FAT	GO:0032675~regulation of interleukin-6 production	5	0.187336	0.00335923	TLR2, LBP, INPP5D, IL1A, IL10
GOTERM_BP_FAT	GO:0050867~positive regulation of cell activation	8	0.299738	0.00354273	FCER1A, IL2RA, PLEK, HPS1, LBP, INPP5D, IL21, TNFRSF4
GOTERM_BP_FAT	GO:0010033~response to organic substance	29	1.08655	0.00428632	CGA, CCKAR, ART2B, ADCY2, ASS1, FOXA2, ADCY5, LEPR, TLR2, HP, ABCA2, TSHB, BCL2L1, IL10, GOT2, PRKACA, LBP, IL1A, SPP1, APCS, ABCB11, SRPRB, ADIPOQ, GCG, ADFP, GCK, TSC1, PRKAR1A, PLA2G5
GOTERM_BP_FAT	GO:0019933~cAMP-mediated signaling	7	0.262271	0.00460286	GCG, ADCY2, RLN1, GRM8, GNAI1, ADCY5, ADM2
GOTERM_BP_FAT	GO:0051047~positive regulation of secretion	8	0.299738	0.00545393	FCER1A, CRTAM, CNTF, GCK, NPY2R, TNFRSF4, IL1A, IL10
GOTERM_BP_FAT	GO:0019935~cyclic-nucleotide-mediated signaling	7	0.262271	0.00704643	GCG, ADCY2, RLN1, GRM8, GNAI1, ADCY5, ADM2
GOTERM_BP_FAT	GO:0051241~negative regulation of multicellular organismal process	9	0.337205	0.00744926	CNTF, GNAI1, NPY2R, APOH, LBP, INPP5D, ADIPOQ, IL10, ANXA2
GOTERM_BP_FAT	GO:0009755~hormone-mediated signaling	5	0.187336	0.00768853	GCG, ADCY2, ADCY5, PRKAR1A, PRKACA
GOTERM_BP_FAT	GO:0046903~secretion	12	0.449607	0.00853242	FCER1A, CCKAR, CGA, TRIM36, PLEK, SYN3, NPY2R, HPS1, CACNA1F, SYTL1, PLA2G5, ANXA2
GOTERM_BP_FAT	GO:0051050~positive regulation of transport	11	0.412139	0.00885058	FCER1A, CCKAR, CRTAM, CNTF, GCK, NPY2R, PRKACA, ADIPOQ, TNFRSF4, IL1A, IL10
GOTERM_BP_FAT	GO:0050707~regulation of cytokine secretion	4	0.149869	0.00967576	CRTAM, TNFRSF4, IL1A, IL10
GOTERM_BP_FAT	GO:0007166~cell surface receptor linked signal transduction	62	2.32297	0.010244	CCKAR, CGA, ADCY2, ADCY5, FGF17, TLR2, OLR1397, RLN1, NMUR1, CLCF1, OLR1201, OLR1405, OLR1202, OLR60, LBP, OLR799, OLR1330, OLR745, STAP1, OLR37, FGF22, LOC314655, OLR1602, OLR453, CCR6, DOK4, GRM8, OLR450, MRGA10, KLHL12, OLR855, AKAP3, C3AR1, OLR107, OLR109, OLR1073, GNAI1, NPY2R, CXCL9, TSHB, OLR40, ITGAM, IGF1R, P2RY2, OLR1070, OLR866, TAS2R126, OLR1658, OLR443, OLR1551, FCER1A, OLR1313, OLR9…
GOTERM_BP_FAT	GO:0051048~negative regulation of secretion	6	0.224803	0.0103178	GCK, GNAI1, NPY2R, ADIPOQ, TNFRSF4, IL10
GOTERM_BP_FAT	GO:0050865~regulation of cell activation	9	0.337205	0.0105761	FCER1A, IL2RA, PLEK, HPS1, LBP, INPP5D, IL21, TNFRSF4, IL10
GOTERM_BP_FAT	GO:0002696~positive regulation of leukocyte activation	7	0.262271	0.0117803	FCER1A, IL2RA, HPS1, LBP, INPP5D, IL21, TNFRSF4
GOTERM_BP_FAT	GO:0045912~negative regulation of carbohydrate metabolic process	3	0.112402	0.013005	GCK, PLEK, ADIPOQ
GOTERM_BP_FAT	GO:0010677~negative regulation of cellular carbohydrate metabolic process	3	0.112402	0.013005	GCK, PLEK, ADIPOQ
GOTERM_BP_FAT	GO:0002697~regulation of immune effector process	7	0.262271	0.0133867	FCER1A, CRTAM, ATP6V1H, LBP, IL21, TNFRSF4, IL10
GOTERM_BP_FAT	GO:0009617~response to bacterium	10	0.374672	0.0139431	CCKAR, ASS1, DEFA10, TLR2, DEFB33, HP, LBP, IL1A, IL10, IQUB
GOTERM_BP_FAT	GO:0051222~positive regulation of protein transport	5	0.187336	0.0146511	CRTAM, PRKACA, TNFRSF4, IL1A, IL10
GOTERM_BP_FAT	GO:0032680~regulation of tumor necrosis factor production	4	0.149869	0.0160029	TLR2, LBP, ADIPOQ, IL10
GOTERM_BP_FAT	GO:0032496~response to lipopolysaccharide	7	0.262271	0.0184079	CCKAR, ASS1, TLR2, HP, LBP, IL1A, IL10
GOTERM_BP_FAT	GO:0007193~inhibition of adenylate cyclase activity by G-protein signaling	4	0.149869	0.0190492	ADCY2, GRM8, GNAI1, ADCY5
GOTERM_BP_FAT	GO:0030817~regulation of cAMP biosynthetic process	6	0.224803	0.0196762	ADCY2, GRM8, GNAI1, ADCY5, NPY2R, ADM2
GOTERM_BP_FAT	GO:0009991~response to extracellular stimulus	12	0.449607	0.0198225	ASGR1, CCKAR, IGF1R, G6PC, ASS1, GCK, LEPR, HP, TSHB, ADIPOQ, IL1A, SPP1
GOTERM_BP_FAT	GO:0009611~response to wounding	15	0.562008	0.0201807	IL2RA, ASS1, PLEK, FOXA2, HPS1, CHST3, HP, SRPRB, TNFRSF4, CCL4, APOH, LBP, PAPSS2, IL1A, SPP1
GOTERM_BP_FAT	GO:0030814~regulation of cAMP metabolic process	6	0.224803	0.0205683	ADCY2, GRM8, GNAI1, ADCY5, NPY2R, ADM2
GOTERM_BP_FAT	GO:0006953~acute-phase response	4	0.149869	0.0206841	ASS1, LBP, SRPRB, IL1A
GOTERM_BP_FAT	GO:0042035~regulation of cytokine biosynthetic process	5	0.187336	0.0234002	FCER1A, INPP5D, IL21, IL1A, IL10
GOTERM_BP_FAT	GO:0048584~positive regulation of response to stimulus	10	0.374672	0.0235619	FCER1A, C3AR1, CRTAM, CNTF, NPY2R, TLR2, CXCL9, LBP, IL21, IL1A
GOTERM_BP_FAT	GO:0002684~positive regulation of immune system process	10	0.374672	0.0235619	FCER1A, C3AR1, CRTAM, IL2RA, HPS1, TLR2, LBP, INPP5D, IL21, TNFRSF4
GOTERM_BP_FAT	GO:0007242~intracellular signaling cascade	26	0.974148	0.0245246	ADCY2, GNAI1, NPY2R, ADCY5, TLR2, IGF1R, RLN1, CLCF1, NMUR1, PRKACA, INPP5D, RAB27B, FCER1A, PLEK, ARID1A, GUCY2C, GCG, CNTF, GCK, DOK4, GRM8, REM2, PRKAR1A, ADM2, PDCD6IP, RIT2
GOTERM_BP_FAT	GO:0002694~regulation of leukocyte activation	8	0.299738	0.0255015	FCER1A, IL2RA, HPS1, LBP, INPP5D, IL21, TNFRSF4, IL10
GOTERM_BP_FAT	GO:0051350~negative regulation of lyase activity	4	0.149869	0.0260376	ADCY2, GRM8, GNAI1, ADCY5
GOTERM_BP_FAT	GO:0050714~positive regulation of protein secretion	4	0.149869	0.0260376	CRTAM, TNFRSF4, IL1A, IL10
GOTERM_BP_FAT	GO:0031280~negative regulation of cyclase activity	4	0.149869	0.0260376	ADCY2, GRM8, GNAI1, ADCY5
GOTERM_BP_FAT	GO:0007194~negative regulation of adenylate cyclase activity	4	0.149869	0.0260376	ADCY2, GRM8, GNAI1, ADCY5
GOTERM_BP_FAT	GO:0051606~detection of stimulus	34	1.27389	0.0262307	OLR107, OLR109, OLR1073, OLR40, OLR1397, OLR1201, OLR1405, OLR1070, OLR60, OLR1202, OLR866, LBP, OLR799, OLR1658, OLR443, OLR1551, CRTAM, OLR1313, OLR1330, OLR96, OLR745, OLR37, OLR1452, OLR53, OLR1602, OLR56, OLR175, OLR453, GCK, OLR450, CACNA1F, OLR855, OLR135, OLR125
GOTERM_BP_FAT	GO:0007186~G-protein coupled receptor protein signaling pathway	49	1.83589	0.0271688	CGA, CCKAR, ADCY2, ADCY5, OLR1397, RLN1, NMUR1, OLR1201, OLR1405, OLR60, OLR1202, OLR799, OLR1330, OLR745, OLR37, OLR1602, OLR453, CCR6, OLR450, GRM8, MRGA10, OLR855, C3AR1, OLR107, OLR109, OLR1073, GNAI1, NPY2R, CXCL9, TSHB, OLR40, P2RY2, OLR1070, OLR866, TAS2R126, OLR1658, OLR443, OLR1551, OLR1313, OLR96, PLEK, OLR53, OLR1452, OLR56, OLR175, GCG, ADM2, OLR125, OLR135
GOTERM_BP_FAT	GO:0002237~response to molecule of bacterial origin	7	0.262271	0.0272248	CCKAR, ASS1, TLR2, HP, LBP, IL1A, IL10
GOTERM_BP_FAT	GO:0006952~defense response	14	0.524541	0.0273561	IL2RA, ASS1, DEFA10, NPY2R, TLR2, HP, SRPRB, TNFRSF4, CCL4, IL10, DEFB33, LBP, IL1A, SPP1
GOTERM_BP_FAT	GO:0016051~carbohydrate biosynthetic process	6	0.224803	0.0286629	G6PC, LOC303448, GCK, B3GALT1, PHKG1, CHST3
GOTERM_BP_FAT	GO:0030802~regulation of cyclic nucleotide biosynthetic process	6	0.224803	0.0297978	ADCY2, GRM8, GNAI1, ADCY5, NPY2R, ADM2
GOTERM_BP_FAT	GO:0030808~regulation of nucleotide biosynthetic process	6	0.224803	0.0297978	ADCY2, GRM8, GNAI1, ADCY5, NPY2R, ADM2
GOTERM_BP_FAT	GO:0045089~positive regulation of innate immune response	4	0.149869	0.0299796	CRTAM, TLR2, LBP, IL21
GOTERM_BP_FAT	GO:0050817~coagulation	5	0.187336	0.030187	FOXA2, PLEK, HPS1, APOH, PAPSS2
GOTERM_BP_FAT	GO:0007596~blood coagulation	5	0.187336	0.030187	FOXA2, PLEK, HPS1, APOH, PAPSS2
GOTERM_BP_FAT	GO:0031667~response to nutrient levels	11	0.412139	0.0301928	CCKAR, IGF1R, G6PC, ASS1, GCK, LEPR, HP, TSHB, ADIPOQ, IL1A, SPP1
GOTERM_BP_FAT	GO:0031349~positive regulation of defense response	5	0.187336	0.0316696	FCER1A, CRTAM, TLR2, LBP, IL21
GOTERM_BP_FAT	GO:0032940~secretion by cell	9	0.337205	0.0316731	FCER1A, CCKAR, CGA, TRIM36, PLEK, SYN3, HPS1, CACNA1F, SYTL1
GOTERM_BP_FAT	GO:0030799~regulation of cyclic nucleotide metabolic process	6	0.224803	0.0321517	ADCY2, GRM8, GNAI1, ADCY5, NPY2R, ADM2
GOTERM_BP_FAT	GO:0007599~hemostasis	5	0.187336	0.0331943	FOXA2, PLEK, HPS1, APOH, PAPSS2
GOTERM_BP_FAT	GO:0044092~negative regulation of molecular function	11	0.412139	0.0353501	PSMB6, ADCY2, PLEK, GRM8, GNAI1, ADCY5, LEPR, PEX14, ANAPC7, TNFRSF4, RPS3
GOTERM_BP_FAT	GO:0051931~regulation of sensory perception	3	0.112402	0.0362184	NPY2R, IL1A, IL10
GOTERM_BP_FAT	GO:0050715~positive regulation of cytokine secretion	3	0.112402	0.0362184	CRTAM, IL1A, IL10
GOTERM_BP_FAT	GO:0010921~regulation of phosphatase activity	3	0.112402	0.0362184	TSC1, PLEK, AKAP6
GOTERM_BP_FAT	GO:0051930~regulation of sensory perception of pain	3	0.112402	0.0362184	NPY2R, IL1A, IL10
GOTERM_BP_FAT	GO:0048545~response to steroid hormone stimulus	11	0.412139	0.0364068	CCKAR, ASS1, ABCB11, LEPR, TLR2, HP, ABCA2, TSHB, ADIPOQ, IL10, SPP1
GOTERM_BP_FAT	GO:0006140~regulation of nucleotide metabolic process	6	0.224803	0.0372003	ADCY2, GRM8, GNAI1, ADCY5, NPY2R, ADM2
GOTERM_BP_FAT	GO:0009593~detection of chemical stimulus	32	1.19895	0.0374808	OLR107, OLR109, OLR1073, OLR40, OLR1397, OLR1201, OLR1405, OLR1070, OLR60, OLR1202, OLR866, LBP, OLR1658, OLR799, OLR443, OLR1551, OLR1313, OLR1330, OLR96, OLR745, OLR37, OLR1452, OLR53, OLR1602, OLR56, OLR175, OLR453, GCK, OLR450, OLR855, OLR135, OLR125
GOTERM_BP_FAT	GO:0007600~sensory perception	37	1.38629	0.0375625	OLR107, OLR109, OLR1073, VEGP1, OLR40, ABCA4, OLR1397, OLR1201, OLR1405, OLR1070, OLR60, OLR1202, OLR866, TAS2R126, OLR799, OLR1658, OLR443, OLR1551, OLR1330, OLR1313, OLR96, OLR745, OLR37, RPGRIP1, OLR1452, OLR53, OLR1602, OLR56, OLR175, OLR453, SLC26A5, GRM8, OLR450, CACNA1F, OLR855, OLR125, OLR135
GOTERM_BP_FAT	GO:0044093~positive regulation of molecular function	16	0.599475	0.0384198	FCER1A, CCKAR, ADCY2, PLEK, ADCY5, IL10, RPS3, PSMB6, TSC1, NMUR1, PRKAR1A, APOH, AKAP6, PRKACA, ADM2, ANAPC7
GOTERM_BP_FAT	GO:0007606~sensory perception of chemical stimulus	33	1.23642	0.040061	OLR107, OLR109, OLR1073, VEGP1, OLR40, OLR1397, OLR1201, OLR1405, OLR1070, OLR60, OLR1202, OLR866, TAS2R126, OLR1658, OLR799, OLR443, OLR1551, OLR1313, OLR1330, OLR96, OLR745, OLR37, OLR1452, OLR53, OLR1602, OLR56, OLR175, OLR453, GRM8, OLR450, OLR855, OLR135, OLR125
GOTERM_BP_FAT	GO:0006954~inflammatory response	9	0.337205	0.0405729	IL2RA, ASS1, HP, LBP, SRPRB, CCL4, TNFRSF4, IL1A, SPP1
GOTERM_BP_FAT	GO:0032870~cellular response to hormone stimulus	7	0.262271	0.0407903	GCG, CCKAR, CGA, ADCY2, ADCY5, PRKAR1A, PRKACA
GOTERM_BP_FAT	GO:0032755~positive regulation of interleukin-6 production	3	0.112402	0.0488699	TLR2, LBP, IL1A
Category	Term	Count	%	P Value	Genes
GOTERM_MF_FAT	GO:0005125~cytokine activity	8	0.299738	0.00385214	CNTF, CLCF1, CXCL9, IL21, CCL4, IL1A, IL10, SPP1
GOTERM_MF_FAT	GO:0051018~protein kinase A binding	4	0.149869	0.00460245	PRKAR1A, AKAP6, PRKACA, AKAP3
GOTERM_MF_FAT	GO:0019955~cytokine binding	6	0.224803	0.0208668	IL1R2, CCR6, IL2RA, LEPR, IL11RA1, TNFRSF4
GOTERM_MF_FAT	GO:0003779~actin binding	10	0.374672	0.0263443	GC, MYRIP, TAGLN, NCALD, FSCN3, FHL3, OPHN1, GRID2IP, IQUB, ANXA2
GOTERM_MF_FAT	GO:0005179~hormone activity	7	0.262271	0.0271617	GCG, CGA, PRL6A1, RLN1, ADM2, TSHB, ADIPOQ
GOTERM_MF_FAT	GO:0004896~cytokine receptor activity	4	0.149869	0.0427204	IL1R2, IL2RA, LEPR, IL11RA1

## Sheet: Cor specific methylation
GO enrichment of epididymal promoter Corpus specific methylated genes
Category	Term	Count	%	P Value	Genes
GOTERM_CC_FAT	GO:0043228~non-membrane-bounded organelle	41	1.91858	0.00402204	LRRC10, H1FNT, YWHAZ, TNNC2, TNNC1, MLPH, UPP2, JRK, TOP1, SNIP, PFN2, ERCC6, APOD, RPL32, ARPC3, MRPL17, PGRMC1, LIN28, KRT8, ODF2, DISC1, ADARB1, KIF5A, MYOZ1, TNP2, TNNT2, KRT73, TRAF3IP1, HILS1, PHF2, EVPL, SYCP3, LOC297756, RPS15, TMOD2, PLA2G6, KB23, PRM1, MST1R, SEPT8, PBX4
GOTERM_CC_FAT	GO:0043232~intracellular non-membrane-bounded organelle	41	1.91858	0.00402204	LRRC10, H1FNT, YWHAZ, TNNC2, TNNC1, MLPH, UPP2, JRK, TOP1, SNIP, PFN2, ERCC6, APOD, RPL32, ARPC3, MRPL17, PGRMC1, LIN28, KRT8, ODF2, DISC1, ADARB1, KIF5A, MYOZ1, TNP2, TNNT2, KRT73, TRAF3IP1, HILS1, PHF2, EVPL, SYCP3, LOC297756, RPS15, TMOD2, PLA2G6, KB23, PRM1, MST1R, SEPT8, PBX4
GOTERM_CC_FAT	GO:0005861~troponin complex	3	0.140384	0.00557529	TNNT2, TNNC2, TNNC1
GOTERM_CC_FAT	GO:0005865~striated muscle thin filament	3	0.140384	0.00709995	TNNT2, TNNC2, TNNC1
GOTERM_CC_FAT	GO:0005856~cytoskeleton	23	1.07628	0.017623	LRRC10, YWHAZ, TNNC2, TNNC1, KIF5A, MLPH, UPP2, MYOZ1, TNNT2, KRT73, TRAF3IP1, SNIP, PFN2, EVPL, ARPC3, KRT8, TMOD2, PLA2G6, ODF2, KB23, MST1R, DISC1, SEPT8
GOTERM_CC_FAT	GO:0015629~actin cytoskeleton	8	0.374357	0.0346919	TNNT2, SNIP, PFN2, TNNC2, TNNC1, MLPH, MYOZ1, MST1R
Category	Term	Count	%	P Value	Genes
GOTERM_BP_FAT	GO:0043691~reverse cholesterol transport	3	0.140384	0.00811683	LCAT, ABCA1, APOM
GOTERM_BP_FAT	GO:0007283~spermatogenesis	9	0.421151	0.013554	H1FNT, HILS1, SYCP3, GPX4, MOS, PRM1, ODF2, RGD1311742, TNP2
GOTERM_BP_FAT	GO:0048232~male gamete generation	9	0.421151	0.013554	H1FNT, HILS1, SYCP3, GPX4, MOS, PRM1, ODF2, RGD1311742, TNP2
GOTERM_BP_FAT	GO:0010035~response to inorganic substance	9	0.421151	0.02063	TNNT2, IMPA1, ERCC6, TNNC1, GPX4, LCAT, GIPR, MGP, ADAM9
GOTERM_BP_FAT	GO:0048610~reproductive cellular process	7	0.327562	0.0237391	H1FNT, HILS1, SYCP3, ZPBP2, PRM1, ODF2, TNP2
GOTERM_BP_FAT	GO:0010038~response to metal ion	7	0.327562	0.0249685	TNNT2, IMPA1, TNNC1, LCAT, GIPR, MGP, ADAM9
GOTERM_BP_FAT	GO:0032972~regulation of muscle filament sliding speed	2	0.0935891	0.0251469	TNNT2, TNNC1
GOTERM_BP_FAT	GO:0007602~phototransduction	3	0.140384	0.0260329	ACCN1, RCVRN, CABP4
GOTERM_BP_FAT	GO:0032147~activation of protein kinase activity	5	0.233973	0.0368105	HCRT, ERCC6, PRKAR1B, CARD10, ADAM9
GOTERM_BP_FAT	GO:0032971~regulation of muscle filament sliding	2	0.0935891	0.0374838	TNNT2, TNNC1
GOTERM_BP_FAT	GO:0030261~chromosome condensation	3	0.140384	0.0394549	H1FNT, HILS1, PRM1
GOTERM_BP_FAT	GO:0007281~germ cell development	5	0.233973	0.0403838	H1FNT, HILS1, SYCP3, PRM1, ODF2
GOTERM_BP_FAT	GO:0009583~detection of light stimulus	3	0.140384	0.0423952	ACCN1, RCVRN, CABP4
GOTERM_BP_FAT	GO:0007286~spermatid development	4	0.187178	0.0454636	H1FNT, SYCP3, PRM1, ODF2
GOTERM_BP_FAT	GO:0051592~response to calcium ion	4	0.187178	0.0472718	TNNT2, GIPR, MGP, ADAM9
GOTERM_BP_FAT	GO:0019953~sexual reproduction	10	0.467946	0.0474232	H1FNT, HILS1, SYCP3, ZPBP2, GPX4, MOS, PRM1, ODF2, RGD1311742, TNP2
GOTERM_BP_FAT	GO:0035092~sperm chromatin condensation	2	0.0935891	0.0496655	H1FNT, SYCP3
Category	Term	Count	%	P Value	Genes
GOTERM_MF_FAT	GO:0004623~phospholipase A2 activity	3	0.140384	0.0364328	PHLPB, LCAT, PLA2G6
GOTERM_MF_FAT	GO:0034186~apolipoprotein A-I binding	2	0.0935891	0.0373939	LCAT, ABCA1
GOTERM_MF_FAT	GO:0008528~peptide receptor activity, G-protein coupled	5	0.233973	0.0438133	SSTR3, CX3CR1, CXCR6, MAS1, NMBR
GOTERM_MF_FAT	GO:0001653~peptide receptor activity	5	0.233973	0.0438133	SSTR3, CX3CR1, CXCR6, MAS1, NMBR
GOTERM_MF_FAT	GO:0004620~phospholipase activity	4	0.187178	0.0451867	PHLPB, ENPP7, LCAT, PLA2G6
GOTERM_MF_FAT	GO:0042277~peptide binding	7	0.327562	0.0482429	SSTR3, GPX4, CX3CR1, GIPR, CXCR6, MAS1, NMBR

## Sheet: Cau specific methylation
GO enrichment of epididymal promoter Cauda specific methylated genes
Category	Term	Count	%	P Value	Genes
GOTERM_CC_FAT	GO:0043195~terminal button	4	0.38835	0.00228884	CALCA, P2RX4, PTPRN2, GRIA4
GOTERM_CC_FAT	GO:0033267~axon part	5	0.485437	0.00241432	CALCA, P2RX4, PTPRN2, MAP2K4, GRIA4
GOTERM_CC_FAT	GO:0030424~axon	7	0.679612	0.00279451	CALCA, P2RX4, AR, PTPRN2, MAP2K4, RGD1311558, GRIA4
GOTERM_CC_FAT	GO:0000267~cell fraction	15	1.45631	0.00794601	CYP2G1, GAL3ST4, PCDHGA11, PTPRN2, FBP1, NPR2, LASS5, PTPRN, STX1B, CSGALNACT1, MAPK3, CYP4F1, SLC13A3, SCARB1, PCSK6
GOTERM_CC_FAT	GO:0043679~nerve terminal	4	0.38835	0.00816611	CALCA, P2RX4, PTPRN2, GRIA4
GOTERM_CC_FAT	GO:0043025~cell soma	7	0.679612	0.00932353	CALCA, P2RX4, MAP2K4, CYGB, GRIA4, FABP7, MCAM
GOTERM_CC_FAT	GO:0044463~cell projection part	7	0.679612	0.00949594	CALCA, P2RX4, PTPRN2, MAP2K4, KLC3, SCARB1, GRIA4
GOTERM_CC_FAT	GO:0043005~neuron projection	9	0.873786	0.0123348	CALCA, P2RX4, AR, PTPRN2, MAP2K4, RGD1311558, KLC3, CYGB, GRIA4
GOTERM_CC_FAT	GO:0042995~cell projection	12	1.16505	0.0137799	CALCA, P2RX4, AR, PTPRN2, MAP2K4, SLC13A1, RGD1311558, KLC3, CYGB, SCARB1, GRIA4, FABP7
GOTERM_CC_FAT	GO:0005626~insoluble fraction	12	1.16505	0.017828	CYP2G1, GAL3ST4, PCDHGA11, PTPRN2, MAPK3, CYP4F1, NPR2, SLC13A3, SCARB1, LASS5, PTPRN, STX1B
GOTERM_CC_FAT	GO:0005624~membrane fraction	11	1.06796	0.0305657	CYP2G1, GAL3ST4, PCDHGA11, PTPRN2, CYP4F1, NPR2, SLC13A3, SCARB1, LASS5, PTPRN, STX1B
Category	Term	Count	%	P Value	Genes
GOTERM_BP_FAT	GO:0008283~cell proliferation	10	0.970874	3.45e-05	CALCA, PROK2, TYR, UHRF2, CRIP3, AXL, SCARB1, IL15, BAD, FABP7
GOTERM_BP_FAT	GO:0050778~positive regulation of immune response	5	0.485437	0.0129891	IL27RA, CD3E, C1RL, IL15, C1QC
GOTERM_BP_FAT	GO:0002684~positive regulation of immune system process	6	0.582524	0.0169263	IL27RA, CD3E, C1RL, IL15, BAD, C1QC
GOTERM_BP_FAT	GO:0046649~lymphocyte activation	5	0.485437	0.023161	ONECUT1, CRIP3, CD3E, RBPSUH, IL15
GOTERM_BP_FAT	GO:0030098~lymphocyte differentiation	4	0.38835	0.0233908	ONECUT1, CD3E, RBPSUH, IL15
GOTERM_BP_FAT	GO:0019233~sensory perception of pain	3	0.291262	0.0354105	CALCA, P2RX4, MAPK3
GOTERM_BP_FAT	GO:0060627~regulation of vesicle-mediated transport	4	0.38835	0.0356559	CALY, SCARB1, RIMS1, STX1B
GOTERM_BP_FAT	GO:0001935~endothelial cell proliferation	2	0.194175	0.0443001	CALCA, SCARB1
GOTERM_BP_FAT	GO:0001525~angiogenesis	4	0.38835	0.0450458	KLF5, PROK2, RBPSUH, IL15
GOTERM_BP_FAT	GO:0002521~leukocyte differentiation	4	0.38835	0.0459548	ONECUT1, CD3E, RBPSUH, IL15
GOTERM_BP_FAT	GO:0045321~leukocyte activation	5	0.485437	0.0486786	ONECUT1, CRIP3, CD3E, RBPSUH, IL15
Category	Term	Count	%	P Value	Genes
GOTERM_MF_FAT	GO:0008201~heparin binding	4	0.38835	0.0103578	SMOC2, FSTL1, PCSK6, COL5A3
GOTERM_MF_FAT	GO:0016791~phosphatase activity	6	0.582524	0.0113751	PTPRN2, PFKFB1, FBP1, PTPRN, PTPDC1, HISPPD2A
GOTERM_MF_FAT	GO:0030246~carbohydrate binding	7	0.679612	0.0188975	SMOC2, KLRG1, PFKFB1, FBP1, FSTL1, PCSK6, COL5A3
GOTERM_MF_FAT	GO:0005539~glycosaminoglycan binding	4	0.38835	0.0261087	SMOC2, FSTL1, PCSK6, COL5A3
GOTERM_MF_FAT	GO:0030247~polysaccharide binding	4	0.38835	0.0362373	SMOC2, FSTL1, PCSK6, COL5A3
GOTERM_MF_FAT	GO:0001871~pattern binding	4	0.38835	0.0362373	SMOC2, FSTL1, PCSK6, COL5A3
