# Supplementary material for: Epididymal Region-Specific miRNA Expression and DNA Methylation and Their Roles in Controlling Gene Expression in Rats
Source: PLoS One. 2015 Apr 22;10(4):e0124450. doi: 10.1371/journal.pone.0124450 (PMC4406618; doi:10.1371/journal.pone.0124450)
Supplement: S3 Table — (XLSX) [file pone.0124450.s007.xlsx]

## Sheet: Sheet1
Name	IS	Cap	Cor	Cau
rno-let-7a	690.25	1603.5	179.75	1395
rno-let-7a	1049.25	1591	2289.25	1168.63
rno-let-7a	1171	1535	3053	1338.25
rno-let-7a	1276.75	1522.25	3300.5	2871.25
rno-let-7a_MM2	143.75	176.5	202	433.25
rno-let-7a_MM2	149.75	144.75	86.5	164.75
rno-let-7a_MM2	180.5	164.75	266.13	156.75
rno-let-7a_MM2	170.5	196	204.75	174.13
rno-let-7b	1139.75	1198.75	725.5	1292.5
rno-let-7b	1228	1375.5	674	1603.5
rno-let-7b	1101.5	976.75	513.25	1835.25
rno-let-7b	1079	1561	593.63	1671.25
rno-let-7c	624.63	725.5	643.25	1276.75
rno-let-7c	719.25	563.25	1299.75	1591
rno-let-7c	570.75	713.25	1680.75	1930.75
rno-let-7c	661.25	661.25	3735.5	2483.75
rno-let-7d	1467.25	1835.25	2170	154.13
rno-let-7d	1198.75	1406.75	2483.75	162.38
rno-let-7d	1375.5	843.25	1671.25	833.75
rno-let-7d	2045.5	1467.25	3685.5	1680.75
rno-let-7d*	131.5	126.13	167.25	122.25
rno-let-7d*	135.25	123.75	119.25	119
rno-let-7d*	137.5	108.75	154.25	148.25
rno-let-7d*	150.75	149.75	121.5	146.25
rno-let-7e	372.5	407	800	117.5
rno-let-7e	359.75	300.75	833.75	93.75
rno-let-7e	403.75	248.25	699.75	473.88
rno-let-7e	485.75	403.75	843.25	789.75
rno-let-7f	428.5	655.75	374.25	843.25
rno-let-7f	875.75	935.25	439.75	783.75
rno-let-7f	899.75	690.25	402.75	859.25
rno-let-7f	833.75	924.75	370.75	771.5
rno-let-7i	145.25	158.5	188.5	194.25
rno-let-7i	155.5	127.5	151.25	174.13
rno-let-7i	161.5	155.5	356	277.75
rno-let-7i	176	161.75	372.5	251.25
rno-miR-1	66.25	73.25	215	168.25
rno-miR-1	72.25	71.75	79.13	93.75
rno-miR-1	83.25	93.38	85.25	98.25
rno-miR-1	85.25	100.25	66	88.75
rno-miR-1*	114.63	102	207.25	108.75
rno-miR-1*	107.13	86.5	93.75	111.25
rno-miR-1*	94.75	93.38	173	125.63
rno-miR-1*	116.25	134.75	82.38	125.63
rno-miR-100	460	334.25	394.75	643.25
rno-miR-100	502.5	393.5	466.88	517
rno-miR-100	473.88	349.5	401.25	522.25
rno-miR-100	422	438.5	464.75	545.25
rno-miR-101a	205	285.63	157.63	150.75
rno-miR-101a	207.5	221	167.25	84.25
rno-miR-101a	197.25	159	161.75	148.25
rno-miR-101a	198	261.25	171.75	331.5
rno-miR-101b	152.75	160.75	125	63
rno-miR-101b	149.75	150.75	127.5	81.63
rno-miR-101b	138.5	123.75	110.5	88.75
rno-miR-101b	143.75	183.5	140	196
rno-miR-103	110.75	172.5	304.5	171.75
rno-miR-103	163.75	170.5	290	181.88
rno-miR-103	185.5	167	234.5	176.25
rno-miR-103	191	174.5	157.63	237.63
rno-miR-106b	152.75	155.5	144.5	85.25
rno-miR-106b	150.75	133	135.88	80.75
rno-miR-106b	142.75	110.75	138.75	114.75
rno-miR-106b	138.5	152.5	136.5	142.25
rno-miR-106b_MM2	91.25	194.38	140.25	168.25
rno-miR-106b_MM2	155.5	160	132.63	150.75
rno-miR-106b_MM2	191.75	179.5	184.75	179.5
rno-miR-106b_MM2	186.5	229.75	126.75	289.88
rno-miR-107	100	208.13	117.25	209
rno-miR-107	158.13	175.5	165	285.63
rno-miR-107	176.5	171.75	157.63	219.5
rno-miR-107	194.25	191.25	137.5	251.25
rno-miR-10a	265.75	313.13	278.25	307.75
rno-miR-10a	433.25	401.25	258.75	443.5
rno-miR-10a	517	399.75	160.63	343
rno-miR-10a	493.25	475.5	176.5	383.5
rno-miR-10b	513.25	485.25	309	397
rno-miR-10b	545.25	493	242.75	359.75
rno-miR-10b	467.5	467.5	195.75	453.25
rno-miR-10b	480.75	513.25	320.13	359.75
rno-miR-122a	108.75	104.75	155	82.5
rno-miR-122a	118.75	93.38	106	78.5
rno-miR-122a	121.5	102	150.75	92.75
rno-miR-122a	107.13	140.25	114.75	119
rno-miR-122a_MM2	124.13	134.75	74.5	154.13
rno-miR-122a_MM2	145.25	140.25	209.75	132.75
rno-miR-122a_MM2	124.13	140.25	76.75	141
rno-miR-122a_MM2	114.63	136	142.88	160.13
rno-miR-124a	67.38	122.25	131.38	193.25
rno-miR-124a	88	108.75	273.5	138.25
rno-miR-124a	148.5	102	110.5	179.5
rno-miR-124a	141.63	156.75	108.5	168.25
rno-miR-125a	289.88	351.25	332.75	359.75
rno-miR-125a	285.5	418	290	376.75
rno-miR-125a	304	365.63	278.25	380.5
rno-miR-125a	288.5	415	244.63	380.5
rno-miR-125b	1603.5	899.75	1475.25	2021.13
rno-miR-125b	1973	920	1603.5	617.25
rno-miR-125b	1702.75	713.25	1506.25	906
rno-miR-125b	1671.25	1276.75	1619.5	1873
rno-miR-126	205	217.88	167.25	79.25
rno-miR-126	225	182.75	136.5	85.25
rno-miR-126	193	157.5	127.5	181.88
rno-miR-126	209.13	251.5	171.75	263.75
rno-miR-126*	124.13	102	88.25	74
rno-miR-126*	131.5	103.75	79.13	86.5
rno-miR-126*	107.13	77.25	85.25	66.75
rno-miR-126*	116.25	90	85.25	107.5
rno-miR-126*_MM2	81.25	122.25	84.25	103.75
rno-miR-126*_MM2	84.25	121.5	119	132.75
rno-miR-126*_MM2	143.75	90	97.75	143.5
rno-miR-126*_MM2	113	149.75	113.5	138.25
rno-miR-126_MM2	100	99	160.63	73.25
rno-miR-126_MM2	98.75	80.75	74.5	73.25
rno-miR-126_MM2	91.25	65.5	152.5	93.75
rno-miR-126_MM2	97.5	94.75	93.75	91.5
rno-miR-127	66.25	147.5	150	111.25
rno-miR-127	88	126.13	167.25	162.38
rno-miR-127	141.63	148.5	145.25	123.75
rno-miR-127	127.88	149.75	148.25	141
rno-miR-128a	177.75	152.5	214.13	170.5
rno-miR-128a	166.25	164.75	114.25	150.75
rno-miR-128a	176	125	107	106
rno-miR-128a	177.75	154.25	107.5	154.13
rno-miR-128b	110.75	108.75	174.63	114.75
rno-miR-128b	129.25	102	61	80.25
rno-miR-128b	100	90	180.5	111.25
rno-miR-128b	103.63	130.5	144.5	119
rno-miR-129	340.75	301.75	440.5	63
rno-miR-129	359.75	281.5	433.25	68.25
rno-miR-129	381	208.13	411.25	130
rno-miR-129	365.63	264.25	394.75	522.25
rno-miR-129*	279	341.75	219.25	374.25
rno-miR-129*	273.5	332.25	314.5	300.75
rno-miR-129*	350.75	313.13	229.75	412.38
rno-miR-129*	376.75	339.88	229.75	392.88
rno-miR-130a	94.75	197.88	158.75	207.25
rno-miR-130a	167.5	182.75	250.25	193.25
rno-miR-130a	178.5	181.88	217.25	235.75
rno-miR-130a	191.75	186.5	196.5	293.5
rno-miR-130b	83.25	116.75	212.75	152.5
rno-miR-130b	108.75	119	268.63	92.75
rno-miR-130b	148.5	143.25	287.25	176.25
rno-miR-130b	138.5	144.75	193.75	171.75
rno-miR-132	203.75	188.25	182.75	201.5
rno-miR-132	188.25	181.88	199.5	176.25
rno-miR-132	194.25	160	155	163.63
rno-miR-132	206	182.75	151.25	182.88
rno-miR-133a-133b	333.5	327.25	280.13	88.75
rno-miR-133a-133b	321.13	193.5	278.25	96
rno-miR-133a-133b	340.75	179.5	271	196
rno-miR-133a-133b	397	327.25	274.75	348.75
rno-miR-133b	140.25	298.5	106	440.13
rno-miR-133b	211.5	289	144	273.5
rno-miR-133b	264.5	234.63	227.63	364.88
rno-miR-133b	393.5	452.5	258.75	383.5
rno-miR-134	84.25	108.75	242.75	154.13
rno-miR-134	96	121.5	103.75	156.75
rno-miR-134	141.63	122.25	100	148.25
rno-miR-134	145.25	150.75	104.75	146.25
rno-miR-135a	170.5	163.63	186.5	131.25
rno-miR-135a	191	140.25	193.75	132.75
rno-miR-135a	184.75	123.75	77.25	160.13
rno-miR-135a	179.5	199.63	146.25	136.5
rno-miR-135b	157	112.88	154.25	77.75
rno-miR-135b	163.75	106	117.25	78.5
rno-miR-135b	158.75	96	152.5	79.25
rno-miR-135b	163.5	116.75	117.25	106.75
rno-miR-136	74	144.75	80.25	106.75
rno-miR-136	94.75	117.75	126.75	93.75
rno-miR-136	168.25	154.25	123	143.5
rno-miR-136	148.5	177.5	132.63	150.75
rno-miR-137	148.5	108.75	110.75	145.13
rno-miR-137	126.38	117.75	109.63	125.63
rno-miR-137	137.5	112.88	107.5	138.25
rno-miR-137	145.25	136	104.75	140.25
rno-miR-138	138.5	119	64.63	121.5
rno-miR-138	171.5	110.75	126	90.25
rno-miR-138	195.63	115.25	145.25	176.25
rno-miR-138	215	165.5	106	119
rno-miR-139	142.75	150.75	167.25	164.75
rno-miR-139	138.5	107.25	162.5	103.25
rno-miR-139	155.5	103.75	155.75	128.75
rno-miR-139	164.75	137.63	143.63	135
rno-miR-140	54.75	103.75	127.5	114.75
rno-miR-140	77.63	88.38	99	111.25
rno-miR-140	86.5	117.75	273.5	292
rno-miR-140	92.75	88.38	98.5	113.13
rno-miR-140*	193.5	138.75	137.5	187
rno-miR-140*	158.75	157.5	282.75	170.5
rno-miR-140*	198	171.75	145.25	150.75
rno-miR-140*	165.5	156.75	124.5	228.25
rno-miR-141	1059	906	863	91.25
rno-miR-141	906	863	1522.25	117.5
rno-miR-141	954.5	713.25	954.5	174.13
rno-miR-141	991	460	734	513.25
rno-miR-142-3p	75	285.63	130.5	158.75
rno-miR-142-3p	164.75	264.25	116.25	179.5
rno-miR-142-3p	205.5	227	115.75	150.75
rno-miR-142-3p	219.25	322.13	250.25	199.75
rno-miR-142-5p	173.63	174.5	111.5	191.63
rno-miR-142-5p	169.25	192.75	191	182.88
rno-miR-142-5p	179.5	171.13	201.25	176.25
rno-miR-142-5p	182.63	184.75	165	188.25
rno-miR-143	1522.25	1292.5	1228	1168.63
rno-miR-143	1591	1058.25	1375.5	2170
rno-miR-143	1292.5	1101.5	1591	1702.75
rno-miR-143	1395	1299.75	1996.75	1900
rno-miR-144	150.75	103.75	167.25	120.25
rno-miR-144	135.25	130.5	165	90.25
rno-miR-144	148.5	91.5	340.75	112.75
rno-miR-144	138.5	146.25	141.75	136.5
rno-miR-144_MM2	66.25	102	55	99
rno-miR-144_MM2	83.25	91.5	83.25	244.75
rno-miR-144_MM2	107.13	85.38	85.25	87
rno-miR-144_MM2	116.25	136	87.5	106.75
rno-miR-145	232	254.75	163.75	64.75
rno-miR-145	228.13	244.5	175.5	74
rno-miR-145	215	213.13	181.5	91.5
rno-miR-145	229.75	242	195.75	232.38
rno-miR-146	116.25	189.75	1109.5	150.75
rno-miR-146	133.25	161.75	118.13	154.13
rno-miR-146	124.13	191.25	299	188.25
rno-miR-146	145.25	168.13	117.75	138.25
rno-miR-146_MM2	64.75	136	140.25	111.25
rno-miR-146_MM2	84.25	90	130.5	102
rno-miR-146_MM2	110.75	119	309	114.75
rno-miR-146_MM2	98.75	151.5	242.75	163.63
rno-miR-148b	97.5	177.5	147	142.25
rno-miR-148b	151.75	171.13	327.25	152.5
rno-miR-148b	170.5	160.5	106	196
rno-miR-148b	176.5	213.13	112.88	194.25
rno-miR-148b_MM2	292	316	118.13	96.63
rno-miR-148b_MM2	301.75	201.5	124.5	78.5
rno-miR-148b_MM2	299.5	210	112.5	122.25
rno-miR-148b_MM2	300.75	255.5	129.75	163.63
rno-miR-150	175.38	176.5	192.25	160.13
rno-miR-150	170.5	143.25	195.75	142.25
rno-miR-150	193	148.5	160.63	156.75
rno-miR-150	175.38	161.75	140.88	170.5
rno-miR-151	124.13	94.75	83.25	61
rno-miR-151	143.75	189	252.75	203.38
rno-miR-151	113	71.75	77.75	64.75
rno-miR-151	182.63	197.88	252.75	241.75
rno-miR-151*	189.63	159	114.75	192.25
rno-miR-151*	198	210	114.75	193.25
rno-miR-151*	189.63	180.38	167.25	196
rno-miR-151*	200.25	179.5	158.75	194.25
rno-miR-152	80.25	217.25	55	184.75
rno-miR-152	154.25	217.88	219.88	184.75
rno-miR-152	180.5	256.25	121.5	201.5
rno-miR-152	184.75	225	121.5	201.5
rno-miR-153	175.38	141.75	107	132.75
rno-miR-153	138.5	143.25	299	150.75
rno-miR-153	160	128.5	111.25	138.25
rno-miR-153	158.13	173.63	104.75	146.25
rno-miR-154	121.5	136	168.25	127.5
rno-miR-154	150.75	123.75	176.5	114.75
rno-miR-154	137.5	90	147.5	140.25
rno-miR-154	145.25	125	138.75	152.5
rno-miR-15b	182.63	191.25	170.63	189.63
rno-miR-15b	176.5	182.75	147.5	114.75
rno-miR-15b	179.5	167	173	167.25
rno-miR-15b	186.5	192.75	148.5	165.5
rno-miR-16	547.75	452.5	546.5	66.25
rno-miR-16	499.25	505.25	601.75	99
rno-miR-16	493.25	363.63	478.75	196
rno-miR-16	489.75	747.25	505.25	699.75
rno-miR-17	188.25	215	296.5	192.25
rno-miR-17	188.25	205.38	193.75	181.88
rno-miR-17	170.5	193.5	177.63	167.25
rno-miR-17	167.5	233.5	146.25	184.75
rno-miR-17_MM1	229.75	242.75	205.38	213.13
rno-miR-17_MM1	223.75	280.13	205.38	235.75
rno-miR-17_MM1	221	244.5	169.25	219.5
rno-miR-17_MM1	217.88	268.63	160	235.75
rno-miR-18	113	130.5	97.75	103.25
rno-miR-18	118.75	132	93	122.25
rno-miR-18	127.88	100.25	167.25	127.5
rno-miR-18	131.5	102	101.5	135
rno-miR-18_MM1	160	122.25	237.75	127.5
rno-miR-18_MM1	157	155.5	256.63	117.5
rno-miR-18_MM1	157	146.25	108.75	150.75
rno-miR-18_MM1	162.38	153.5	104.75	160.13
rno-miR-181a	249.25	215	160	148.25
rno-miR-181a	251.75	163.63	151.25	111.25
rno-miR-181a	227	144.75	147.5	171.75
rno-miR-181a	243.25	224.25	140.88	180.25
rno-miR-181a*	64	112.88	61	90.25
rno-miR-181a*	85.25	86.5	100	123
rno-miR-181a*	113	97.75	97.75	157.63
rno-miR-181a*	104.75	117.75	109.63	107.5
rno-miR-181b	148.5	119	107	55
rno-miR-181b	158.75	94.75	86.5	62
rno-miR-181b	143.75	86.5	140.88	78.5
rno-miR-181b	157	116.75	135.25	127.5
rno-miR-181b_MM1	77.63	103.75	222.75	114.75
rno-miR-181b_MM1	98.75	119	129	174.13
rno-miR-181b_MM1	135.25	106	263	197.75
rno-miR-181b_MM1	140.25	125	89.88	122.25
rno-miR-181c	64.75	102	87.5	123.75
rno-miR-181c	81.25	96	280.13	103.75
rno-miR-181c	92.75	107.25	88.75	92.75
rno-miR-181c	103.63	103.75	92.75	289
rno-miR-183	158.13	242	138.5	254
rno-miR-183	200.25	219.5	201.25	225
rno-miR-183	228.13	243.25	266.13	321.75
rno-miR-183	247.25	289	273.5	287.63
rno-miR-184	174.5	149.75	124.5	154.13
rno-miR-184	152.75	151.5	198	154.13
rno-miR-184	163.75	176.5	117.25	160.13
rno-miR-184	162.38	168.13	112.88	156.75
rno-miR-185	227	493.5	232.75	392.88
rno-miR-185	348.75	403.75	320.13	356
rno-miR-185	478.75	363.63	359.5	341.25
rno-miR-185	522.25	441.25	352	362.75
rno-miR-186	131.5	136	174.63	149.5
rno-miR-186	152.75	133	168.25	107.5
rno-miR-186	147.5	114.25	170.63	120.25
rno-miR-186	157	126.13	150	163.63
rno-miR-187	162.38	133	123	86.5
rno-miR-187	167	140.25	121.5	261.75
rno-miR-187	154.25	108.75	119.25	84.25
rno-miR-187	169.25	122.25	109.63	158.75
rno-miR-189	189.63	177.5	188.5	191
rno-miR-189	158.75	180.38	102.5	188.25
rno-miR-189	180.5	160	195.75	182.88
rno-miR-189	177.75	182.75	165	162.38
rno-miR-190	89.75	80.75	74.5	72.25
rno-miR-190	91.25	80.75	70.25	374.25
rno-miR-190	92.75	57.75	64.63	77.75
rno-miR-190	92.75	99	66	102
rno-miR-191	171.5	331.25	108.75	203.38
rno-miR-191	237.5	524.25	144.5	281
rno-miR-191	264	398.75	162.5	311.13
rno-miR-191	242	381	143.63	279.38
rno-miR-192	102	110.75	83.25	117.5
rno-miR-192	91.25	97.75	89.88	132.75
rno-miR-192	93.75	117.75	99	117.5
rno-miR-192	102	132	83.25	108.75
rno-miR-192_MM1	118.75	112.88	128.13	119
rno-miR-192_MM1	121.5	110.75	131.38	97.25
rno-miR-192_MM1	118.75	100.25	163.75	115.75
rno-miR-192_MM1	135.25	83	123.75	135
rno-miR-193	196	184	157.63	260.13
rno-miR-193	189.63	186.5	152.5	187
rno-miR-193	193	182.75	149.25	232.38
rno-miR-193	197.25	196	158.75	191
rno-miR-193_MM2	174.5	165.5	184.75	171.75
rno-miR-193_MM2	176.5	152.5	177.63	112.75
rno-miR-193_MM2	184.75	108.75	165	201.5
rno-miR-193_MM2	193	157.5	160	243
rno-miR-194	169.25	138.75	100	61
rno-miR-194	150.75	115.25	93	65.75
rno-miR-194	155.5	94.75	86.5	79
rno-miR-194	160	153.5	103.75	162.38
rno-miR-195	293	307.75	217.25	128.75
rno-miR-195	167.5	200.25	158.75	366
rno-miR-195	280.5	358.38	324.5	341.25
rno-miR-195	183.75	219.5	300.75	274.75
rno-miR-196a	67.38	69.13	203.25	113.13
rno-miR-196a	66.25	66.5	293.5	141
rno-miR-196a	72.25	79	296.25	152.5
rno-miR-196a	79.25	73.25	184.75	120.25
rno-miR-196b	140.25	104.75	212.75	194.25
rno-miR-196b	124.13	128.5	229.75	178.13
rno-miR-196b	129.25	173	188.5	235.75
rno-miR-196b	110.75	149.75	155.75	209
rno-miR-199a	182.63	170.5	136.75	189.63
rno-miR-199a	171.5	175.5	135.88	167.25
rno-miR-199a	180.5	168.13	125.5	148.25
rno-miR-199a	173.63	179.5	134.63	171.75
rno-miR-199a_MM1	173.63	160	97.13	221.25
rno-miR-199a_MM1	180.5	167	222.75	167.25
rno-miR-199a_MM1	175.38	167	192.25	198.75
rno-miR-199a_MM1	178.5	177.5	144.5	238.75
rno-miR-199a_MM2	98.75	96	84.25	84.25
rno-miR-199a_MM2	104.75	88.38	80.25	119
rno-miR-199a_MM2	84.25	75	69	80.25
rno-miR-199a_MM2	100	71.75	86.5	106.75
rno-miR-19a	69.63	177.5	128.63	125.63
rno-miR-19a	98.75	156.75	101.75	154.13
rno-miR-19a	147.5	153.5	101.75	158.75
rno-miR-19a	160	164.75	106	176.25
rno-miR-19b	223.75	332.25	334.25	244.75
rno-miR-19b	211.5	278.88	266.13	263.75
rno-miR-19b	237.75	257	241.25	289.88
rno-miR-19b	238.75	238.75	192.25	287.63
rno-miR-200a	1032.25	875.75	1276.75	77.25
rno-miR-200a	942.75	833.75	533.5	345.5
rno-miR-200a	924.75	535.5	417.38	209
rno-miR-200a	757.75	1084	489.75	542
rno-miR-200b	245.25	617.25	103.75	326.25
rno-miR-200b	407	634.25	285.63	364.88
rno-miR-200b	522.25	702.13	235.25	350.25
rno-miR-200b	542	622	255.25	371.63
rno-miR-200c	863	991	502.5	645
rno-miR-200c	783.75	1680.75	466.88	757.75
rno-miR-200c	705	1238.75	407	814.75
rno-miR-200c	650.25	1228	537.5	596.5
rno-miR-203	140.25	102	91.38	55
rno-miR-203	126.38	57.75	96	69.63
rno-miR-203	129.25	71.75	90.5	75.75
rno-miR-203	116.25	120.25	100	114.75
rno-miR-204	85.25	144.75	103.75	132.75
rno-miR-204	98.75	194.38	120.25	94.75
rno-miR-204	142.75	191.25	132	93.75
rno-miR-204	135.25	168.13	105.75	130
rno-miR-205	261.75	244.5	217.25	328.25
rno-miR-205	258	381	209.75	293.5
rno-miR-205	252.75	261.25	170.63	331.5
rno-miR-205	232.75	312	170.63	263.75
rno-miR-206	100	123.75	157.63	96.63
rno-miR-206	100	99	179.75	90.25
rno-miR-206	137.5	69.13	169.25	132.75
rno-miR-206	133.25	103.75	143.63	148.25
rno-miR-207	822	1121.25	1139.75	1032.25
rno-miR-207	1094	1059.75	783.75	1101.5
rno-miR-207	976.75	1079	1101.5	1059.75
rno-miR-207	1238.75	1395	976.75	1121.25
rno-miR-208	199.25	163.63	197	181.88
rno-miR-208	194.25	155.5	217.25	154.13
rno-miR-208	200.25	137.63	170.63	215
rno-miR-208	202.38	176.5	154.25	201.5
rno-miR-20a	148.5	134.75	128.13	61
rno-miR-20a	140.25	151.5	141.75	87.75
rno-miR-20a	154.25	158.5	163.75	149.5
rno-miR-20a	137.5	169	127.5	157.63
rno-miR-20a*	102	99	197	88.75
rno-miR-20a*	97.5	69.13	129.75	73.25
rno-miR-20a*	104.75	93.38	198	90.25
rno-miR-20a*	104.75	110.75	94.75	122.25
rno-miR-20b	72.25	144.75	62.75	115.75
rno-miR-20b	108.75	136	95	123
rno-miR-20b	135.25	161.75	107.5	136.5
rno-miR-20b	146.25	171.13	102	160.13
rno-miR-20b*	70.75	93.38	66	110.5
rno-miR-20b*	84.25	132	95	83.25
rno-miR-20b*	118.75	110.75	83.25	104.75
rno-miR-20b*	121.5	147.5	97.13	104.75
rno-miR-21	789.75	859.25	634.25	485.25
rno-miR-21	747.25	644.13	690.25	149.5
rno-miR-21	771.5	440.5	705.5	502.5
rno-miR-21	741.75	757.75	771.5	991
rno-miR-210	148.5	167	139.5	128.75
rno-miR-210	110.75	162.5	103.75	145.13
rno-miR-210	135.25	167	100.25	145.13
rno-miR-210	145.25	187.63	103.25	164.75
rno-miR-211	118.75	126.13	96	91.25
rno-miR-211	92.75	137.63	99	98.25
rno-miR-211	126.38	130.5	102	94.75
rno-miR-211	131.5	155.5	107	93.75
rno-miR-211_MM1	135.25	175.5	158.75	157.63
rno-miR-211_MM1	127.88	164.75	161.75	125.63
rno-miR-211_MM1	127.88	143.25	146.25	132.75
rno-miR-211_MM1	147.5	175.5	145.25	143.5
rno-miR-212	466.25	499.25	399.25	210.63
rno-miR-212	443.5	416.75	380.5	100.13
rno-miR-212	464.75	276	387.25	176.25
rno-miR-212	524.25	268.63	413.5	563.25
rno-miR-214	243.25	208.13	163.75	238.75
rno-miR-214	240.75	254.75	268.63	300.75
rno-miR-214	255.88	283.13	229.75	258
rno-miR-214	259.5	278.88	198	321.75
rno-miR-215	121.5	130.5	188.5	165.5
rno-miR-215	85.25	84.25	71.75	84.25
rno-miR-215	137.5	117.75	170.63	143.5
rno-miR-215	131.5	120.25	150	127.5
rno-miR-216	113	94.75	93.75	75
rno-miR-216	102	85.38	88.75	123.75
rno-miR-216	100	73.25	90.5	77.75
rno-miR-216	96	110.75	88.25	106
rno-miR-217	129.25	94.75	99	87.75
rno-miR-217	121.5	83	142.88	90.25
rno-miR-217	114.63	88.38	101	88.75
rno-miR-217	124.13	115.25	97.75	132.75
rno-miR-217_MM1	60.25	106	53.5	92.75
rno-miR-217_MM1	77.63	83	92	110.5
rno-miR-217_MM1	89.75	77.25	93.75	130
rno-miR-217_MM1	94.75	103.75	83.25	131.25
rno-miR-218	124.13	77.25	92.75	104.75
rno-miR-218	108.75	133	92.75	125.63
rno-miR-218	114.63	108.75	82.38	114.75
rno-miR-218	124.13	125	86.5	127.5
rno-miR-219	97.5	108.75	154.25	112.75
rno-miR-219	102	99	126	86
rno-miR-219	110.75	62.75	128.13	119
rno-miR-219	121.5	110.75	105.75	128.75
rno-miR-22	537.5	343	577.75	66.75
rno-miR-22	505.25	349.5	811.63	91.5
rno-miR-22	485.75	272.25	483	217.25
rno-miR-22	533.5	584.75	650.25	371.63
rno-miR-22*	104.75	99	123.75	98.25
rno-miR-22*	137.5	84.25	99	99
rno-miR-22*	100	80.75	97.13	117.5
rno-miR-22*	114.63	103.75	135.25	125.63
rno-miR-221	94.75	62.75	76	103.75
rno-miR-221	80.25	85.38	69	109.88
rno-miR-221	77.63	79	73.25	110.5
rno-miR-221	79.25	79	102	117.5
rno-miR-222	173.63	169.25	170.63	121.5
rno-miR-222	182.63	140.25	182.75	107.5
rno-miR-222	167	133	163.75	130
rno-miR-222	183.75	180.38	144	176.25
rno-miR-223	251.13	229.75	165	72.25
rno-miR-223	244.5	150.75	160	71.25
rno-miR-223	250.25	148.5	151.25	98.25
rno-miR-223	287.25	294	160	267.25
rno-miR-224	57.5	107.25	122.25	117.5
rno-miR-224	66.25	115.25	219.88	98.25
rno-miR-224	91.25	91.5	86.5	104.75
rno-miR-224	102	107.25	88.25	115.75
rno-miR-23a	225	287.25	384.5	336.25
rno-miR-23a	234.63	251	244.63	285.63
rno-miR-23a	283.5	296.38	250.25	479.75
rno-miR-23a	277.75	299.5	219.25	404.75
rno-miR-23b	268	304.5	211.5	402.75
rno-miR-23b	267.25	237	236.25	296.25
rno-miR-23b	263.5	185.75	222.75	304.25
rno-miR-23b	273.5	273.5	366	407
rno-miR-24	418	384.5	453.25	218
rno-miR-24	398.75	413.5	475.5	84.25
rno-miR-24	440.88	280.13	493.5	302.75
rno-miR-24	414.25	245.25	617.25	650.25
rno-miR-25	61.5	114.25	69	102
rno-miR-25	80.25	120.25	91.38	100.13
rno-miR-25	106	116.75	94.75	154.13
rno-miR-25	103.63	122.25	111.25	127.5
rno-miR-26a	563.25	741.75	704.5	1109.5
rno-miR-26a	734	783.75	789.75	1198.75
rno-miR-26a	920	734	906	1310.25
rno-miR-26a	808.5	596.5	920	1406.75
rno-miR-26b	350.75	392.25	345.5	537.5
rno-miR-26b	365.63	433.25	302.25	401.25
rno-miR-26b	347	422	312.25	493.25
rno-miR-26b	376.75	547.75	417.38	488
rno-miR-26b_MM2	97.5	91.5	94.75	96.63
rno-miR-26b_MM2	88	97.75	137.5	92.75
rno-miR-26b_MM2	92.75	119	110.5	109.88
rno-miR-26b_MM2	93.75	85.38	193.75	135
rno-miR-27a	176.5	164.75	133	102
rno-miR-27a	180.5	128.5	126.75	84.25
rno-miR-27a	169.25	158.5	122.25	123.75
rno-miR-27a	172.5	211.5	135.25	243
rno-miR-27b	110.75	215	132	232.38
rno-miR-27b	155.5	225	252.75	232.38
rno-miR-27b	178.5	222	132.63	255.5
rno-miR-27b	188.25	232.38	201.25	269.25
rno-miR-28	58.63	97.75	128.63	88.75
rno-miR-28	73.25	69.13	322.5	127.5
rno-miR-28	94.75	88.38	90.5	158.75
rno-miR-28	88.75	116.75	88.25	207.25
rno-miR-290	2406.25	4359.25	822	3685.5
rno-miR-290	3685.5	5816.25	4534.75	4886.25
rno-miR-290	5030	4179	5030	5816.25
rno-miR-290	5816.25	4886.25	4886.25	4359.25
rno-miR-291-3p	85.25	90	93	106
rno-miR-291-3p	72.25	97.75	91.38	100.13
rno-miR-291-3p	86.5	88.38	98.5	98.25
rno-miR-291-3p	91.25	93.38	141.75	106.75
rno-miR-291-3p_MM2	88	88.38	128.63	103.25
rno-miR-291-3p_MM2	88.75	85.38	129	89.75
rno-miR-291-3p_MM2	91.25	69.13	123	117.5
rno-miR-291-3p_MM2	107.13	83	123.75	108.75
rno-miR-291-5p	327.25	443.5	493	661.25
rno-miR-291-5p	318.88	336.25	645	719.25
rno-miR-291-5p	382.5	351.25	542	634.25
rno-miR-291-5p	439.75	486.25	546.5	734
rno-miR-291-5p_MM1	327.25	394.75	499.25	66.25
rno-miR-291-5p_MM1	344.88	225	517	55
rno-miR-291-5p_MM1	357.5	210	593.63	217.25
rno-miR-291-5p_MM1	473.88	373.13	622	624.63
rno-miR-292-3p	102	125	135.88	69
rno-miR-292-3p	108.75	83	146.25	251.25
rno-miR-292-3p	114.63	84.25	160	87.75
rno-miR-292-3p	110.75	103.75	152.5	125.63
rno-miR-292-3p_MM2	69.13	90	74.5	108.75
rno-miR-292-3p_MM2	77.63	96	92	120.25
rno-miR-292-3p_MM2	96	85.38	140.88	142.25
rno-miR-292-3p_MM2	94.75	128.5	91.38	155.75
rno-miR-292-5p	1680.75	3915.25	1490	5030
rno-miR-292-5p	2656	4534.75	3435.75	3735.5
rno-miR-292-5p	3300.5	3685.5	3835.5	3300.5
rno-miR-292-5p	3915.25	5030	3598	3435.75
rno-miR-292-5p_MM2	2871.25	2326.5	2569.13	704.5
rno-miR-292-5p_MM2	2805.5	2111.75	2569.13	808.5
rno-miR-292-5p_MM2	2961	1996.75	2656	2406.25
rno-miR-292-5p_MM2	3053	2232.25	2871.25	3105.25
rno-miR-296	1299.75	2289.25	935.25	1522.25
rno-miR-296	1310.25	1930.75	1467.25	1778.5
rno-miR-296	2326.5	1506.25	1535	935.25
rno-miR-296	2483.75	1475.25	1561	1561
rno-miR-297	53.25	69.13	51	81.63
rno-miR-297	62.75	66.5	74.5	85.25
rno-miR-297	76.13	69.13	81.25	174.13
rno-miR-297	79.25	86.5	73.25	84.25
rno-miR-297_MM2	108.75	77.25	73.25	55
rno-miR-297_MM2	92.75	69.13	61	70.5
rno-miR-297_MM2	86.5	64	150.75	86
rno-miR-297_MM2	88.75	93.38	61	142.25
rno-miR-298	1121.25	2535	1059.75	3598
rno-miR-298	1996.75	2406.25	2961	2961
rno-miR-298	2232.25	2603.25	3169.5	2656
rno-miR-298	3169.5	2379.25	3105.25	3169.5
rno-miR-299	143.75	122.25	117.25	68.5
rno-miR-299	118.75	97.75	117.25	103.25
rno-miR-299	124.13	96	104.75	96
rno-miR-299	140.25	128.5	115.75	170.5
rno-miR-29a	634.25	1436	364.88	1375.5
rno-miR-29a	1166.25	1671.25	1084	1739
rno-miR-29a	1619.5	1873	1032.25	1436
rno-miR-29a	1835.25	1900	1238.75	1713
rno-miR-29b	1475.25	1094	716.25	942.75
rno-miR-29b	1338.25	1310.25	744.5	987.5
rno-miR-29b	1406.75	1171	655.75	822
rno-miR-29b	1490	1139.75	716.25	863
rno-miR-29c	1059	789.75	563.25	570.75
rno-miR-29c	1109.5	590.75	577.75	601.75
rno-miR-29c	987.5	601.75	661.25	875.75
rno-miR-29c	1084	822	744.5	725.5
rno-miR-29c*	137.5	116.75	133.75	100.13
rno-miR-29c*	145.25	62.75	125	61
rno-miR-29c*	116.25	83	128.13	98.25
rno-miR-29c*	124.13	141.75	118.13	102
rno-miR-300	194.25	150.75	129	160.13
rno-miR-300	167	156.75	222.75	167.25
rno-miR-300	167.5	149.75	124.5	174.13
rno-miR-300	165.5	171.75	252.75	197.75
rno-miR-300_MM1	69.13	136	123.75	318
rno-miR-300_MM1	94.75	97.75	107	119
rno-miR-300_MM1	137.5	163.63	110.75	178.13
rno-miR-300_MM1	143.75	146.25	122.25	226.5
rno-miR-301	173.63	144.75	189.88	125.63
rno-miR-301	163.5	132	143.63	140.25
rno-miR-301	160	114.25	103.75	128.75
rno-miR-301	163.75	160	109.63	138.25
rno-miR-30a-3p	51	83	152.5	182.88
rno-miR-30a-3p	66.25	79	66	83.25
rno-miR-30a-3p	79.25	66.5	79.13	334.25
rno-miR-30a-3p	86.5	106	112.88	123.75
rno-miR-30a-5p	384.5	702.13	757.75	924.75
rno-miR-30a-5p	590.75	987.5	875.75	1619.5
rno-miR-30a-5p	624.63	954.5	859.25	1049.25
rno-miR-30a-5p	645	814.75	899.75	1058.25
rno-miR-30b	333.5	339.88	343	422
rno-miR-30b	353.38	375.75	392.25	324.5
rno-miR-30b	312.25	320.13	394.75	351.63
rno-miR-30b	298.5	373.13	486.25	505.25
rno-miR-30c	313.75	517	438.5	116.75
rno-miR-30c	304	411.25	428.5	98.25
rno-miR-30c	312.25	266.13	451.75	296.25
rno-miR-30c	359.75	465.5	522	493.25
rno-miR-30c_MM2	170.5	191.25	150	162.38
rno-miR-30c_MM2	164.75	136	203.25	107.5
rno-miR-30c_MM2	160	146.25	147	150.75
rno-miR-30c_MM2	168.25	184.75	137.5	160.13
rno-miR-30d	216.75	650.25	135.25	747.25
rno-miR-30d	296.38	808.5	460	674
rno-miR-30d	438.5	800	524.25	655.75
rno-miR-30d	674	644.13	627.25	705.5
rno-miR-30e	316	522.25	382.5	135
rno-miR-30e	394.75	344.25	374.25	168.25
rno-miR-30e	318.88	305.75	399.25	347
rno-miR-30e	340.75	387.25	472.25	473.88
rno-miR-31	127.88	202.75	356	243
rno-miR-31	118.75	189	156.75	205.5
rno-miR-31	147.5	198.75	148.5	235.75
rno-miR-31	146.25	204	188.5	215
rno-miR-32	124.13	115.25	152.5	127.5
rno-miR-32	108.75	88.38	140.88	113.13
rno-miR-32	118.75	106	126.75	125.63
rno-miR-32	118.75	104.75	126	136.5
rno-miR-320	617.25	479.75	1198.75	243
rno-miR-320	601.75	543.63	1094	350.75
rno-miR-320	699.75	502.5	1079	1084
rno-miR-320	725.5	489.75	1166.25	2232.25
rno-miR-322	76.13	110.75	79.13	120.25
rno-miR-322	100	130.5	103.75	150.75
rno-miR-322	154.25	143.25	170.63	150.75
rno-miR-322	149.75	169.25	125	187
rno-miR-323	66.25	94.75	71.75	93.75
rno-miR-323	86.5	91.5	96	100.13
rno-miR-323	116.25	83	86.5	107.5
rno-miR-323	107.13	150.75	86.5	127.5
rno-miR-324-3p	800	1166.25	1171	1506.25
rno-miR-324-3p	859.25	1049.25	1395	1079
rno-miR-324-3p	1436	942.75	1436	1094
rno-miR-324-3p	1561	1338.25	1310.25	1467.25
rno-miR-324-5p	257	208.13	192.25	260.13
rno-miR-324-5p	255.88	231.25	191	273.5
rno-miR-324-5p	251.13	223.63	305.75	315.25
rno-miR-324-5p	263	252.75	182.75	304.25
rno-miR-325	88.75	100.25	232.75	158.75
rno-miR-325	97.5	77.25	198	168.25
rno-miR-325	100	100.25	203.25	148.25
rno-miR-325	110.75	106	137.75	143.5
rno-miR-325_MM2	84.25	62.75	135.88	62
rno-miR-325_MM2	77.63	53.75	72.25	76.38
rno-miR-325_MM2	69.63	53.75	130.88	81.63
rno-miR-325_MM2	75	77.25	169.25	103.75
rno-miR-326	157	253.5	209.75	440.13
rno-miR-326	194.25	277.75	263	467.5
rno-miR-326	231.25	237	422	590.75
rno-miR-326	252.75	295	415	547.75
rno-miR-327	713.25	674	811.63	1238.75
rno-miR-327	705	522.25	942.75	954.5
rno-miR-327	843.25	627.25	1049.25	1490
rno-miR-327	814.75	771.5	1338.25	1535
rno-miR-328	142.75	151.5	140.25	150.75
rno-miR-328	127.88	162.5	155.75	203.38
rno-miR-328	161.5	170	156.75	170.5
rno-miR-328	176	168.13	148.25	199.75
rno-miR-329	289.88	304	227.63	332.75
rno-miR-329	288.5	263.5	225	312.5
rno-miR-329	282.13	227	208.5	305.75
rno-miR-329	279	250.25	215	298.5
rno-miR-33	75	66.5	77.75	190.25
rno-miR-33	88	59.75	66	71.75
rno-miR-33	79.25	65.5	72.25	77.25
rno-miR-33	74	73.25	66	100.13
rno-miR-330	229.75	163.63	170.63	136.5
rno-miR-330	225	185.75	173.88	91.25
rno-miR-330	202.38	193.5	163.75	155.75
rno-miR-330	236.25	188.25	155.5	277.75
rno-miR-330_MM1	124.13	193.5	198	219.5
rno-miR-330_MM1	160	197.88	150	170.5
rno-miR-330_MM1	201.5	189.75	174.63	277.75
rno-miR-330_MM1	202.38	238.75	181.5	311.13
rno-miR-331	171.5	189.75	255.25	251.25
rno-miR-331	208.5	203.38	288	221.25
rno-miR-331	223.75	213.13	289	226.5
rno-miR-331	230	229.75	207.25	197.75
rno-miR-333	98.75	84.25	165	75
rno-miR-333	88	65.5	155.5	74
rno-miR-333	83.25	71.75	151.25	91.5
rno-miR-333	85.25	83	95	114.75
rno-miR-335	168.25	152.5	161.75	171.75
rno-miR-335	171.5	140.25	182.75	162.38
rno-miR-335	169.25	133	142.88	171.75
rno-miR-335	169.25	144.75	149.25	163.63
rno-miR-336	62.75	103.75	57.5	132.75
rno-miR-336	81.25	83	82.38	102
rno-miR-336	114.63	106	85.25	184.75
rno-miR-336	121.5	119	87.5	180.25
rno-miR-337	103.63	86.5	80.25	79.25
rno-miR-337	92.75	71.75	80.25	75.75
rno-miR-337	89.75	75	80.25	87.75
rno-miR-337	97.5	90	90.5	112.75
rno-miR-338	70.75	106	69	130
rno-miR-338	91.25	138.75	90.5	125.63
rno-miR-338	131.5	102	88.75	149.5
rno-miR-338	110.75	155.5	93	154.13
rno-miR-339	108.75	119	250.25	155.75
rno-miR-339	118.75	140.25	132.63	171.75
rno-miR-339	148.5	146.25	232.75	182.88
rno-miR-339	150.75	170	140.88	158.75
rno-miR-340	129.25	91.5	84.25	77.25
rno-miR-340	146.25	97.75	79.13	69.63
rno-miR-340	114.63	83	76.75	88.75
rno-miR-340	126.38	125	79.13	103.25
rno-miR-341	89.75	205.38	71.75	282.75
rno-miR-341	171.5	201.5	148.25	279.38
rno-miR-341	215.75	232.38	169.25	273.5
rno-miR-341	236.25	248.25	173.88	271
rno-miR-342	221	219.5	175.5	177.38
rno-miR-342	221	151.5	176.5	138.25
rno-miR-342	212.75	174.5	149.25	197.75
rno-miR-342	217.88	228.75	148.5	229.75
rno-miR-343	137.5	103.75	132.63	168.25
rno-miR-343	146.25	152.5	285.63	160.13
rno-miR-343	141.63	148.5	118.13	149.5
rno-miR-343	152.75	154.25	109.63	150.75
rno-miR-344	176.5	141.75	177.63	171.75
rno-miR-344	162.38	164.75	173.88	145.13
rno-miR-344	164.75	134.75	157.63	177.38
rno-miR-344	167	188.25	142.88	181.88
rno-miR-344_MM1	108.75	114.25	115.75	132.75
rno-miR-344_MM1	107.13	143.25	118.75	146.25
rno-miR-344_MM1	131.5	148.5	126	121.5
rno-miR-344_MM1	133.25	158.5	157.63	143.5
rno-miR-345	343	345.5	361.75	415
rno-miR-345	321.13	205.38	351.25	229.75
rno-miR-345	336.25	194.38	331.5	351.63
rno-miR-345	370.75	370.75	356	399.75
rno-miR-345_MM1	127.88	108.75	98.5	170.5
rno-miR-345_MM1	116.25	102	101	81.63
rno-miR-345_MM1	102	77.25	95	92.75
rno-miR-345_MM1	121.5	134.75	103.75	145.13
rno-miR-346	126.38	107.25	142.88	74
rno-miR-346	113	84.25	137.75	81.63
rno-miR-346	126.38	80.75	152.5	93.75
rno-miR-346	106	123.75	122.25	125.63
rno-miR-347	935.25	2805.5	522.5	2111.75
rno-miR-347	2111.75	2871.25	1739	1973
rno-miR-347	1930.75	3435.75	1973	2326.5
rno-miR-347	3105.25	3598	1900	2379.25
rno-miR-349	172.5	168.13	137.75	165.5
rno-miR-349	150.75	158.5	263	168.25
rno-miR-349	165.5	155.5	122.25	178.13
rno-miR-349	188.25	187.63	142	209
rno-miR-34a	118.75	140.25	104.75	146.25
rno-miR-34a	121.5	157.5	177.63	121.5
rno-miR-34a	118.75	138.75	114.75	102
rno-miR-34a	110.75	156.75	162.5	158.75
rno-miR-34b	64	155.5	64.63	213.13
rno-miR-34b	88.75	170	115.75	205.5
rno-miR-34b	98.75	149.75	102	225
rno-miR-34b	133.25	162.5	99	257
rno-miR-34b_MM1	129.25	130.5	195.75	106
rno-miR-34b_MM1	106	120.25	186.5	103.75
rno-miR-34b_MM1	107.13	107.25	170.63	135
rno-miR-34b_MM1	131.5	108.75	140.25	143.5
rno-miR-34c	146.25	199.63	201.25	69.63
rno-miR-34c	151.75	153.5	278.25	72.25
rno-miR-34c	127.88	132	153.5	138.25
rno-miR-34c	161.5	201.5	157.63	255.5
rno-miR-350	188.75	120.25	175.5	141
rno-miR-350	152.75	138.75	225	155.75
rno-miR-350	152.75	148.5	158.75	170.5
rno-miR-350	174.5	178.5	146.25	164.75
rno-miR-351	373.75	292	376.75	344.25
rno-miR-351	353.38	292	364.88	164.75
rno-miR-351	356	252.75	347.88	466.25
rno-miR-351	364.5	310.25	359.5	398.75
rno-miR-352	143.75	144.75	100.25	67.38
rno-miR-352	141.63	88.38	117.25	65.75
rno-miR-352	116.25	107.25	102	114.75
rno-miR-352	152.75	165.5	153.25	160.13
rno-miR-361	2170	2045.5	1835.25	1299.75
rno-miR-361	1713	1619.5	1292.5	920
rno-miR-361	1739	1713	1121.25	1139.75
rno-miR-361	1873	2961	1406.75	1475.25
rno-miR-363-3p	126.38	121.5	182.75	179.5
rno-miR-363-3p	141.63	138.75	130.88	140.25
rno-miR-363-3p	158.75	137.63	69	155.75
rno-miR-363-3p	133.25	144.75	71.75	148.25
rno-miR-363-5p	214.5	205.38	160.63	104.75
rno-miR-363-5p	207	150.75	146.25	130
rno-miR-363-5p	211.5	128.5	151.25	189.63
rno-miR-363-5p	217.25	221.25	145	300.75
rno-miR-365	282.13	302.75	193.75	178.13
rno-miR-365	279	173.63	184.75	94.75
rno-miR-365	294.5	189	179.75	140.25
rno-miR-365	307.75	196	176.5	313.75
rno-miR-369-3p	110.75	112.88	89.88	130
rno-miR-369-3p	89.75	96	188.5	149.5
rno-miR-369-3p	118.75	94.75	73.25	82.75
rno-miR-369-3p	124.13	134.75	150	121.5
rno-miR-369-5p	77.63	94.75	83.25	102
rno-miR-369-5p	92.75	99	98.5	120.25
rno-miR-369-5p	104.75	137.63	103.75	146.25
rno-miR-369-5p	103.63	137.63	82.38	100.13
rno-miR-370	322.5	283.13	361.75	174.13
rno-miR-370	294.5	324.5	337.63	148.25
rno-miR-370	331.25	235.75	441.25	321.75
rno-miR-370	344.88	351.25	350.5	499.25
rno-miR-374	103.63	110.75	119.25	157.63
rno-miR-374	129.25	134.75	266.13	146.25
rno-miR-374	145.25	160.5	104.75	145.13
rno-miR-374	150.75	175.5	178.5	205.5
rno-miR-374_MM1	61	84.25	126.75	86.5
rno-miR-374_MM1	76.13	106	91.38	96
rno-miR-374_MM1	110.75	71.75	93.75	104.75
rno-miR-374_MM1	102	112.88	87.5	123.75
rno-miR-376a	151.75	141.75	120.88	168.25
rno-miR-376a	154.25	116.75	314.5	160.13
rno-miR-376a	152.75	126.13	106	174.13
rno-miR-376a	150.75	154.25	109.63	176.25
rno-miR-376a*	89.75	88.38	79.13	63
rno-miR-376a*	89.75	51	76	51
rno-miR-376a*	92.75	66.5	76	83.25
rno-miR-376a*	98.75	91.5	84.25	102
rno-miR-376a_MM1	164.75	116.75	186.5	150.75
rno-miR-376a_MM1	163.5	104.75	142	116.75
rno-miR-376a_MM1	157	126.13	163.75	163.63
rno-miR-376a_MM1	168.25	171.75	142.88	148.25
rno-miR-376a_MM2	121.5	100.25	165	71.25
rno-miR-376a_MM2	118.75	61	114.75	70.75
rno-miR-376a_MM2	104.75	84.25	90.5	91.25
rno-miR-376a_MM2	124.13	120.25	149.25	119
rno-miR-376b	165.5	149.75	120.88	77.25
rno-miR-376b	191.75	90	115.75	88.75
rno-miR-376b	157	121.5	112.88	142.25
rno-miR-376b	163.5	147.5	120.5	203.38
rno-miR-376b*	86.5	77.25	70.25	81.63
rno-miR-376b*	68.38	80.75	66	85.25
rno-miR-376b*	73.25	71.75	214.13	84.25
rno-miR-376b*	72.25	75	67	79.25
rno-miR-376c	140.25	122.25	110.5	93.75
rno-miR-376c	133.25	85.38	101	94.75
rno-miR-376c	135.25	79	347.88	143.5
rno-miR-376c	138.5	127.5	134.63	128.75
rno-miR-376c_MM1	83.25	128.5	186.5	135
rno-miR-376c_MM1	106	138.75	109	130
rno-miR-376c_MM1	116.25	133	123.75	113.13
rno-miR-376c_MM1	140.25	148.5	102.5	125.63
rno-miR-377	70.75	132	120.25	138.25
rno-miR-377	89.75	126.13	88.25	138.25
rno-miR-377	124.13	93.38	134.63	145.13
rno-miR-377	146.25	161.75	106	194.25
rno-miR-378	88	152.5	173	164.75
rno-miR-378	121.5	141.75	123	156.75
rno-miR-378	143.75	147.5	126.25	164.75
rno-miR-378	149.75	158.5	128.63	213.13
rno-miR-379	133.25	128.5	171.75	123.75
rno-miR-379	151.75	125	209.75	135
rno-miR-379	143.75	125	166.38	171.75
rno-miR-379	127.88	146.25	157.63	165.5
rno-miR-381	202.38	167	225	238.75
rno-miR-381	189.63	180.38	150	193.25
rno-miR-381	189.63	198.75	153.5	187
rno-miR-381	197.25	216.75	142.88	225
rno-miR-382	96	171.75	209.75	181.88
rno-miR-382	140.25	170.5	304	213.13
rno-miR-382	183	186.5	290	210.63
rno-miR-382	182.63	179.5	145.25	251.25
rno-miR-382*	121.5	127.5	108.75	108.75
rno-miR-382*	131.5	122.25	106	106
rno-miR-382*	129.25	84.25	107	138.25
rno-miR-382*	142.75	137.63	101	140.25
rno-miR-383	106	84.25	77.75	88.75
rno-miR-383	108.75	73.25	102	66.25
rno-miR-383	110.75	108.75	123.75	94.75
rno-miR-383	137.5	127.5	148.25	119
rno-miR-383_MM1	103.63	108.75	74.5	142.25
rno-miR-383_MM1	135.25	123.75	199.5	113.13
rno-miR-383_MM1	102	96	72.25	148.25
rno-miR-383_MM1	97.5	123.75	158.75	128.75
rno-miR-409-3p	118.75	117.75	121.5	55
rno-miR-409-3p	124.13	65.5	81.25	55
rno-miR-409-3p	124.13	79	108.5	82.5
rno-miR-409-3p	131.5	126.13	117.25	116.75
rno-miR-409-5p	186.5	163.63	170.63	215
rno-miR-409-5p	180.5	148.5	142.88	227.25
rno-miR-409-5p	196	173.63	244.63	210.63
rno-miR-409-5p	203.25	219.5	136.5	237.63
rno-miR-412	124.13	114.25	126.25	80.25
rno-miR-412	118.75	110.75	131.38	80.25
rno-miR-412	127.88	99	155.5	106.75
rno-miR-412	131.5	122.25	119	145.13
rno-miR-421	55.25	88.38	124	111.25
rno-miR-421	61.5	102	212.75	100.13
rno-miR-421	83.25	88.38	282.75	100.13
rno-miR-421	86.5	110.75	87.5	148.25
rno-miR-422b	129.25	155.5	173	215
rno-miR-422b	148.5	168.13	107.5	170.5
rno-miR-422b	163.5	160.5	179.75	217.25
rno-miR-422b	143.75	160	100.25	145.13
rno-miR-422b_MM2	191	215	139.5	255.5
rno-miR-422b_MM2	213.63	226.25	282.75	207.25
rno-miR-422b_MM2	260.75	240.75	263	223.5
rno-miR-422b_MM2	252.75	359.75	222.75	219.5
rno-miR-424	143.75	116.75	256.63	143.5
rno-miR-424	141.63	147.5	119.25	180.25
rno-miR-424	158.13	149.75	117.25	146.25
rno-miR-424	173.63	163.63	114.25	157.63
rno-miR-429	193	263	252.75	167.25
rno-miR-429	233.5	365.63	225	251.25
rno-miR-429	277.25	358.38	443.5	263.75
rno-miR-429	274.75	276	179.75	254
rno-miR-429_MM2	160	223.63	97.13	154.13
rno-miR-429_MM2	169.25	197.25	117.25	149.5
rno-miR-429_MM2	201.5	201.5	119	624.63
rno-miR-429_MM2	209.13	251.5	130.5	191.63
rno-miR-431	140.25	130.5	115	123.75
rno-miR-431	110.75	128.5	116.25	135
rno-miR-431	110.75	115.25	112.88	142.25
rno-miR-431	124.13	117.75	130	138.25
rno-miR-433	118.75	117.75	108.5	64.75
rno-miR-433	121.5	93.38	137.5	72.25
rno-miR-433	116.25	90	116.25	71.75
rno-miR-433	118.75	108.75	108.5	176.25
rno-miR-448	62.75	90	189.88	115.75
rno-miR-448	83.25	86.5	89.88	103.75
rno-miR-448	100	94.75	95	127.5
rno-miR-448	110.75	141.75	102.5	149.5
rno-miR-449	74	104.75	318	106.75
rno-miR-449	80.25	121.5	129	121.5
rno-miR-449	102	128.5	134.63	135
rno-miR-449	103.63	100.25	84.25	116.75
rno-miR-450	64	83	237.75	102
rno-miR-450	70.75	102	235.25	106
rno-miR-450	91.25	80.75	152.5	125.63
rno-miR-450	85.25	102	129	107.5
rno-miR-451	213.63	213.13	176.5	199.75
rno-miR-451	219.75	207.13	182.75	221.25
rno-miR-451	209.75	196	166.38	244.75
rno-miR-451	207.5	201.5	155.75	228.25
rno-miR-483	219.25	318	314.5	460
rno-miR-483	254.75	320.13	327.25	440.13
rno-miR-483	314.5	258.75	295	394.75
rno-miR-483	440.88	322.13	331.5	464.75
rno-miR-483_MM1	210.5	203.38	157.63	265.75
rno-miR-483_MM1	197.25	184.75	152.5	189.63
rno-miR-483_MM1	207.5	228.13	302.25	229.75
rno-miR-483_MM1	209.75	197.88	148.5	188.25
rno-miR-485	137.5	149.75	176.5	146.25
rno-miR-485	141.63	141.75	176.5	127.5
rno-miR-485	121.5	144.75	168.25	154.13
rno-miR-485	158.13	136	149.25	138.25
rno-miR-487b	93.75	147.5	138.5	131.25
rno-miR-487b	106	130.5	127.5	145.13
rno-miR-487b	167.5	151.5	133.25	170.5
rno-miR-487b	146.25	189.75	131.38	187
rno-miR-489	150.75	137.63	119.25	83.25
rno-miR-489	150.75	106	114.75	86
rno-miR-489	143.75	77.25	110.5	132.75
rno-miR-489	160	146.25	123	149.5
rno-miR-489_MM1	91.25	112.88	82.38	117.5
rno-miR-489_MM1	107.13	99	231.25	123.75
rno-miR-489_MM1	149.75	114.25	168.25	150.75
rno-miR-489_MM1	149.75	151.5	112.88	198.75
rno-miR-493	80.25	110.75	88.25	87
rno-miR-493	81.25	93.38	92	88.75
rno-miR-493	104.75	100.25	77.75	75.75
rno-miR-493	98.75	144.75	104.75	109.88
rno-miR-494	2289.25	1973	2111.75	2805.5
rno-miR-494	2603.25	1702.75	2232.25	3053
rno-miR-494	2379.25	2656	1930.75	2289.25
rno-miR-494	2535	2170	2045.5	2603.25
rno-miR-497	58.63	153.5	148.5	123.75
rno-miR-497	84.25	102	120.25	108.75
rno-miR-497	106	80.75	104.75	357.5
rno-miR-497	113	128.5	111.25	165.5
rno-miR-499	94.75	88.38	181.5	123.75
rno-miR-499	88.75	125	217.25	135
rno-miR-499	94.75	93.38	178.5	141
rno-miR-499	94.75	133	83.25	90.25
rno-miR-501	79.25	104.75	113.5	128.75
rno-miR-501	107.13	79	87.5	102
rno-miR-501	126.38	104.75	88.25	131.25
rno-miR-501	133.25	130.5	91.38	158.75
rno-miR-503	1535	1490	1778.5	145.13
rno-miR-503	1900	1109.5	1702.75	584.75
rno-miR-503	1506.25	1032.25	1713	1228
rno-miR-503	1778.5	1778.5	1873	2021.13
rno-miR-503_MM1	3735.5	3169.5	5816.25	4534.75
rno-miR-503_MM1	3598	3105.25	4179	3835.5
rno-miR-503_MM1	3435.75	3053	3915.25	4179
rno-miR-503_MM1	3835.5	3300.5	4359.25	3915.25
rno-miR-505	86.5	85.38	100	120.25
rno-miR-505	84.25	73.25	88.75	98.25
rno-miR-505	79.25	99	82.38	99
rno-miR-505	88	86.5	84.25	104.75
rno-miR-539	86.5	79	203.25	104.75
rno-miR-539	85.25	80.75	133.25	89.75
rno-miR-539	83.25	60.75	77.25	92.75
rno-miR-539	86.5	94.75	93.75	103.75
rno-miR-540	83.25	99	152.5	107.5
rno-miR-540	102	104.75	109	135
rno-miR-540	126.38	127.5	103.25	180.25
rno-miR-540	133.25	172.5	119.25	140.25
rno-miR-541	103.63	75	191	88.75
rno-miR-541	79.25	59.75	71.75	87.75
rno-miR-541	76.13	88.38	93.75	98.25
rno-miR-541	85.25	84.25	79.13	89.75
rno-miR-542-3p	102	79	88.25	100.13
rno-miR-542-3p	98.75	53.75	88.75	83.25
rno-miR-542-3p	107.13	79	77.75	103.75
rno-miR-542-3p	104.75	106	133.75	131.25
rno-miR-542-5p	296.38	237	229.75	281
rno-miR-542-5p	414.25	194.38	244.63	247.25
rno-miR-542-5p	272.25	210	182.75	283.5
rno-miR-542-5p	324.5	271	237.75	488
rno-miR-543	118.75	88.38	94.75	67.38
rno-miR-543	113	61	98.5	61
rno-miR-543	108.75	88.38	97.13	88.75
rno-miR-543	124.13	133	110.75	110.5
rno-miR-664	4359.25	3835.5	2406.25	713.25
rno-miR-664	4179	2483.75	2379.25	339
rno-miR-664	4534.75	1739	2326.5	976.75
rno-miR-664	4886.25	3735.5	2805.5	2535
rno-miR-7	81.88	91.5	77.75	96
rno-miR-7	77.63	90	84.25	108.75
rno-miR-7	97.5	120.25	61	85.25
rno-miR-7	79.25	100.25	67	106
rno-miR-7*	124.13	115.25	99	100.13
rno-miR-7*	118.75	106	150.75	77.25
rno-miR-7*	121.5	107.25	147	98.25
rno-miR-7*	131.5	138.75	98.5	140.25
rno-miR-7b	61	61	62.75	85.25
rno-miR-7b	68.38	79	250.25	79.25
rno-miR-7b	77.63	86.5	59.25	86.5
rno-miR-7b	83.25	84.25	61	91.5
rno-miR-9	108.75	144.75	173.88	152.5
rno-miR-9	133.25	126.13	199.5	123.75
rno-miR-9	266.5	128.5	74.5	143.5
rno-miR-9	195.63	158.5	85.25	84.25
rno-miR-92	238.75	237	222.75	184.75
rno-miR-92	234.63	202.75	188.5	176.25
rno-miR-92	236.25	178.5	163.75	203.38
rno-miR-92	254.75	258.75	153.5	209
rno-miR-93	148.5	108.75	96	61
rno-miR-93	157	115.25	89.88	83.25
rno-miR-93	118.75	75	113.5	116.75
rno-miR-93	127.88	112.88	138.75	148.25
rno-miR-96	155.5	164.75	202	138.25
rno-miR-96	152.75	144.75	111.25	136.5
rno-miR-96	140.25	148.5	88.75	150.75
rno-miR-96	150.75	192.75	132.63	108.75
rno-miR-98	387.25	465.5	237.75	354.75
rno-miR-98	376.75	543.63	178.5	412.38
rno-miR-98	331.75	360.75	169.25	440.13
rno-miR-98	310.25	347	163.75	451.75
rno-miR-99a	399.75	472.25	341.75	251.25
rno-miR-99a	403.75	296.38	337.63	315.25
rno-miR-99a	392.25	267.25	350.5	479.75
rno-miR-99a	453.25	479.75	404.75	690.25
rno-miR-99b	350.75	356	209.75	63
rno-miR-99b	285.75	375.75	189.88	65.75
rno-miR-99b	305.75	289	193.75	109.88
rno-miR-99b	401.25	397	312.25	418
