# Supplementary material for: Epididymal Region-Specific miRNA Expression and DNA Methylation and Their Roles in Controlling Gene Expression in Rats
Source: PLoS One. 2015 Apr 22;10(4):e0124450. doi: 10.1371/journal.pone.0124450 (PMC4406618; doi:10.1371/journal.pone.0124450)
Supplement: S5 Table — (XLSX) [file pone.0124450.s009.xlsx]

## Sheet: Sheet1
GO enrichment of miR-200 family-targeted genes
Category	Term	Count	%	P Value	Genes
GOTERM_CC_FAT	GO:0005783~endoplasmic reticulum	15	17.2414	0.000439	ERMP1, CYP1A1, MGP, ITPR1, ACSBG1, SACM1L, TMED5, DGAT2, SERINC1, BNIP3L, BCAP29, YIPF5, PPAP2B, TRAM1, RAB21
GOTERM_CC_FAT	GO:0042175~nuclear envelope-endoplasmic reticulum network	6	6.89655	0.0153687	SERINC1, YIPF5, TRAM1, PPAP2B, ITPR1, SACM1L
GOTERM_CC_FAT	GO:0005887~integral to plasma membrane	7	8.04598	0.0298668	SLC23A1, KCND2, FLT1, SLC23A2, SLC6A15, TGFA, SLCO1A5
GOTERM_CC_FAT	GO:0005794~Golgi apparatus	10	11.4943	0.0303133	MGAT2, GDI2, ST3GAL2, NDST1, YIPF5, OPTN, ATP6V1B2, RAB21, EBAG9, SACM1L
GOTERM_CC_FAT	GO:0031226~intrinsic to plasma membrane	7	8.04598	0.0395928	SLC23A1, KCND2, FLT1, SLC23A2, SLC6A15, TGFA, SLCO1A5
GOTERM_CC_FAT	GO:0005789~endoplasmic reticulum membrane	5	5.74713	0.0488379	SERINC1, TRAM1, PPAP2B, ITPR1, SACM1L
Category	Term	Count	%	P Value	Genes
GOTERM_BP_FAT	GO:0006916~anti-apoptosis	7	8.04598	0.000236	ETS1, STAT5A, BNIP3L, TGFA, NR3C1, FN1, CITED2
GOTERM_BP_FAT	GO:0046942~carboxylic acid transport	6	6.89655	0.0018618	SLC23A1, SLC38A2, SLC23A2, SERINC1, SLC6A15, SLCO1A5
GOTERM_BP_FAT	GO:0015849~organic acid transport	6	6.89655	0.0019185	SLC23A1, SLC38A2, SLC23A2, SERINC1, SLC6A15, SLCO1A5
GOTERM_BP_FAT	GO:0046685~response to arsenic	3	3.44828	0.0026859	TNFRSF11B, CYP1A1, NR3C1
GOTERM_BP_FAT	GO:0045787~positive regulation of cell cycle	4	4.5977	0.0051352	CYP1A1, STAT5A, TGFA, CITED2
GOTERM_BP_FAT	GO:0007169~transmembrane receptor protein tyrosine kinase signaling pathway	6	6.89655	0.0062804	TXNIP, FLT1, NDST1, EFNA1, STAT5A, TGFA
GOTERM_BP_FAT	GO:0022604~regulation of cell morphogenesis	5	5.74713	0.0076309	EFNA1, CXCL12, ARHGDIA, FN1, MYH10
GOTERM_BP_FAT	GO:0015882~L-ascorbic acid transport	2	2.29885	0.0120381	SLC23A1, SLC23A2
GOTERM_BP_FAT	GO:0001568~blood vessel development	6	6.89655	0.0125589	FLT1, EFNA1, TGFA, PPAP2B, CXCL12, CITED2
GOTERM_BP_FAT	GO:0001944~vasculature development	6	6.89655	0.0141452	FLT1, EFNA1, TGFA, PPAP2B, CXCL12, CITED2
GOTERM_BP_FAT	GO:0035239~tube morphogenesis	5	5.74713	0.0142661	FLT1, MGP, NR3C1, IPMK, CXCL12
GOTERM_BP_FAT	GO:0043066~negative regulation of apoptosis	7	8.04598	0.0151253	ETS1, STAT5A, BNIP3L, TGFA, NR3C1, FN1, CITED2
GOTERM_BP_FAT	GO:0043069~negative regulation of programmed cell death	7	8.04598	0.016168	ETS1, STAT5A, BNIP3L, TGFA, NR3C1, FN1, CITED2
GOTERM_BP_FAT	GO:0060548~negative regulation of cell death	7	8.04598	0.0163823	ETS1, STAT5A, BNIP3L, TGFA, NR3C1, FN1, CITED2
GOTERM_BP_FAT	GO:0035295~tube development	6	6.89655	0.0169027	FLT1, MGP, NR3C1, IPMK, CXCL12, ASAH1
GOTERM_BP_FAT	GO:0010038~response to metal ion	5	5.74713	0.0220939	TXNIP, TNFRSF11B, CYP1A1, DUSP1, MGP
GOTERM_BP_FAT	GO:0010035~response to inorganic substance	6	6.89655	0.0227915	TXNIP, TNFRSF11B, CYP1A1, DUSP1, MGP, NR3C1
GOTERM_BP_FAT	GO:0048514~blood vessel morphogenesis	5	5.74713	0.0259253	FLT1, EFNA1, TGFA, CXCL12, CITED2
GOTERM_BP_FAT	GO:0007167~enzyme linked receptor protein signaling pathway	6	6.89655	0.0268957	TXNIP, FLT1, NDST1, EFNA1, STAT5A, TGFA
GOTERM_BP_FAT	GO:0031667~response to nutrient levels	6	6.89655	0.0276229	TNFRSF11B, CYP1A1, DUSP1, STAT5A, MGP, KLF4
GOTERM_BP_FAT	GO:0006814~sodium ion transport	4	4.5977	0.0281034	SLC23A1, SLC38A2, SLC23A2, ATP1B4
GOTERM_BP_FAT	GO:0001666~response to hypoxia	5	5.74713	0.0282167	FLT1, CYP1A1, CXCL12, ITPR1, CITED2
GOTERM_BP_FAT	GO:0015672~monovalent inorganic cation transport	6	6.89655	0.0306568	SLC23A1, KCND2, SLC38A2, SLC23A2, ATP1B4, ATP6V1B2
GOTERM_BP_FAT	GO:0006796~phosphate metabolic process	11	12.6437	0.0306913	DUSP5, FLT1, DUSP1, STK25, EFNA1, STAT5A, TGFA, PTPN21, ATP6V1B2, IPMK, SACM1L
GOTERM_BP_FAT	GO:0006793~phosphorus metabolic process	11	12.6437	0.0311247	DUSP5, FLT1, DUSP1, STK25, EFNA1, STAT5A, TGFA, PTPN21, ATP6V1B2, IPMK, SACM1L
GOTERM_BP_FAT	GO:0070482~response to oxygen levels	5	5.74713	0.0341977	FLT1, CYP1A1, CXCL12, ITPR1, CITED2
GOTERM_BP_FAT	GO:0009991~response to extracellular stimulus	6	6.89655	0.0355901	TNFRSF11B, CYP1A1, DUSP1, STAT5A, MGP, KLF4
GOTERM_BP_FAT	GO:0007584~response to nutrient	5	5.74713	0.0358001	TNFRSF11B, CYP1A1, DUSP1, MGP, KLF4
GOTERM_BP_FAT	GO:0001525~angiogenesis	4	4.5977	0.0381808	FLT1, EFNA1, TGFA, CXCL12
GOTERM_BP_FAT	GO:0016311~dephosphorylation	4	4.5977	0.042171	DUSP5, DUSP1, PTPN21, SACM1L
GOTERM_BP_FAT	GO:0055085~transmembrane transport	4	4.5977	0.0446623	SLC23A1, SLC23A2, ATP6V1B2, TRAM1
Category	Term	Count	%	P Value	Genes
GOTERM_MF_FAT	GO:0016791~phosphatase activity	7	8.04598	0.0021561	DUSP5, PHLPP, DUSP1, PTPN21, UBLCP1, PPAP2B, SACM1L
GOTERM_MF_FAT	GO:0015293~symporter activity	5	5.74713	0.0050653	SLC23A1, SLC38A2, SLC23A2, SLC25A3, SLC6A15
GOTERM_MF_FAT	GO:0004721~phosphoprotein phosphatase activity	5	5.74713	0.0078645	DUSP5, PHLPP, DUSP1, PTPN21, UBLCP1
GOTERM_MF_FAT	GO:0008520~L-ascorbate:sodium symporter activity	2	2.29885	0.0123337	SLC23A1, SLC23A2
GOTERM_MF_FAT	GO:0015229~L-ascorbic acid transporter activity	2	2.29885	0.0123337	SLC23A1, SLC23A2
GOTERM_MF_FAT	GO:0015294~solute:cation symporter activity	4	4.5977	0.0132826	SLC23A1, SLC23A2, SLC25A3, SLC6A15
GOTERM_MF_FAT	GO:0003723~RNA binding	8	9.1954	0.0200679	KHDRBS2, RNMT, NOLC1, SERINC1, HNRPD, PTBP1, ELAVL2, MATR3
GOTERM_MF_FAT	GO:0008047~enzyme activator activity	5	5.74713	0.0285074	GDI2, SIPA1L2, GIT2, ARHGDIA, FN1
GOTERM_MF_FAT	GO:0015349~thyroid hormone transmembrane transporter activity	2	2.29885	0.0305535	TTR, SLCO1A5
GOTERM_MF_FAT	GO:0005092~GDP-dissociation inhibitor activity	2	2.29885	0.0305535	GDI2, ARHGDIA
GOTERM_MF_FAT	GO:0015370~solute:sodium symporter activity	3	3.44828	0.0368205	SLC23A1, SLC23A2, SLC6A15
GOTERM_MF_FAT	GO:0005096~GTPase activator activity	4	4.5977	0.0373532	GDI2, SIPA1L2, GIT2, ARHGDIA
